# Supplementary material for: Overexpression of Rice Auxilin-Like Protein, XB21, Induces Necrotic Lesions, up-Regulates Endocytosis-Related Genes, and Confers Enhanced Resistance to Xanthomonas oryzae pv. oryzae
Source: Rice (N Y). 2017 Jun 2;10:27. doi: 10.1186/s12284-017-0166-1 (PMC5457384; doi:10.1186/s12284-017-0166-1)
Supplement: Supplementary file 2 — RNA sequencing-mediated transcriptome analysis of the Kitaake wild type, transgenic plants carrying XA21 (XA21) (23A-1-14), and transgenic plants overexpressing XB21 in the XA21 genetic background (XB21ox/XA21, progeny of 3A-11). The genes, exhibiting ≥2-fold change in expression with FDR ≤0.01, were considered as ‘differentially expressed’ and listed. (A) Up-regulated genes in XA21 plants compared to Kitaake plants. (B) down-regulated genes in XA21 plants compared to Kitaake plants. (C) Up-regulated genes in XB21ox/XA21 plants compared to XA21 plants. (D) Down-regulated genes in XB21ox/XA21 plants compared to XA21 plants. (XLSX 470 kb) [file 12284_2017_166_MOESM2_ESM.xlsx]

## Sheet: A. Up-XA21 vs Kit
Supplementary Table 1. List of differentially expressed genes
A. List of up-regulated genes in XA21 plants compared to Kitaake plants
LOCUS ID	Fold Change	DESeq-P Value	MSU Annotation	MapMan-Pathway
LOC_Os08g08130	3430	5.69e-91	transposon protein, putative, Pong sub-class, expressed	'not assigned.unknown'
LOC_Os01g36850	2540	1.67e-72	transposon protein, putative, Pong sub-class, expressed	'not assigned.unknown'
LOC_Os11g36180	1020	5.11e-64	XA21-Nippobare	'signalling.receptor kinases.leucine rich repeat XII'
LOC_Os11g39940	918	2.38e-64	transposon protein, putative, unclassified, expressed	'DNA.synthesis/chromatin structure.retrotransposon/transposase.hat-like transposase'
LOC_Os11g41034	781	8.02e-35	expressed protein	'not assigned.unknown'
LOC_Os01g58730	733.667	1.1e-11	glycosyl hydrolases family 17,-PR2	misc.beta 1,3 glucan hydrolases.glucan endo-1,3-beta-glucosidase'
LOC_Os07g05840	530	6.58e-73	expressed protein	'not assigned.unknown'
LOC_Os11g41780	429.667	1.3e-48	transposon protein, putative, CACTA, En/Spm sub-class, expressed	'not assigned.unknown'
LOC_Os07g05850	386	2.68e-59	transposon protein, putative, CACTA, En/Spm sub-class, expressed	'not assigned.unknown'
LOC_Os02g26790	354.333	1.89e-16	expressed protein	'not assigned.unknown'
LOC_Os11g36170	320.667	2.34e-42	expressed protein	'not assigned.unknown'
LOC_Os11g40130	266	1.41e-38	expressed protein	'not assigned.unknown'
LOC_Os07g33450	261	2.13e-26	retrotransposon protein, putative, unclassified, expressed	'RNA.transcription'
LOC_Os05g36240	162	5.17e-29	expressed protein	'not assigned.unknown'
LOC_Os11g40970	159.8	1.5e-09	receptor-like protein kinase precursor, putative, expressed	'signalling.receptor kinases.leucine rich repeat XI'
LOC_Os11g41770	134	3.88e-26	expressed protein	'not assigned.unknown'
LOC_Os07g26100	129	2.17e-17	expressed protein	'not assigned.unknown'
LOC_Os04g18770	111	1.03e-22	retrotransposon protein, putative, unclassified, expressed	'signalling.receptor kinases.DUF 26'
LOC_Os10g05340	111	0.0022	transposon protein, putative, CACTA, En/Spm sub-class, expressed	'not assigned.unknown'
LOC_Os11g17954	94.6	3.93e-10	transposon protein, putative, Pong sub-class, expressed	'misc.glutathione S transferases'
LOC_Os03g32330	83.9	2.88e-31	expressed protein	'not assigned.unknown'
LOC_Os11g40770	69.1	1.1e-15	expressed protein	'not assigned.unknown'
LOC_Os05g36230	64.9333	4.9e-15	transposon protein, putative, CACTA, En/Spm sub-class, expressed	'not assigned.unknown'
LOC_Os03g31560	63.0667	1.06e-14	retrotransposon protein, putative, unclassified, expressed	'not assigned.unknown'
LOC_Os12g18800	59.4	2.3e-07	transposon protein, putative, unclassified, expressed	'not assigned.unknown'
LOC_Os01g49750	51.6	4.59e-13	expressed protein	'not assigned.unknown'
LOC_Os11g45090	47.4	0.00508	NB-ARC domain containing protein, expressed	'stress.biotic.PR-proteins'
LOC_Os04g18570	41.1333	1.48e-07	retrotransposon protein, putative, unclassified, expressed	'not assigned.unknown'
LOC_Os01g15740	36.0333	1.38e-08	expressed protein	'not assigned.unknown'
LOC_Os04g24770	32.9667	8.28e-08	expressed protein	'not assigned.unknown'
LOC_Os11g40820	32.4	0.00322	retrotransposon protein, putative, unclassified, expressed	'RNA.transcription'
LOC_Os12g33194	31.6	3.4e-15	expressed protein	'development.unspecified'
LOC_Os06g39400	31.6	1.68e-07	retrotransposon protein, putative, unclassified, expressed	'not assigned.unknown'
LOC_Os12g07180	30.0667	1.08e-05	transposon protein, putative, Pong sub-class, expressed	'not assigned.unknown'
LOC_Os06g39840	30.0333	4.24e-07	retrotransposon protein, putative, unclassified, expressed	'RNA.transcription'
LOC_Os11g45190	24.8	0.00542	NB-ARC domain containing protein, expressed	'stress.biotic.PR-proteins'
LOC_Os04g48150	24.2667	1.33e-05	retrotransposon protein, putative, unclassified, expressed	'signalling.receptor kinases.DUF 26'
LOC_Os11g40810	24.2	8.7e-07	receptor kinase, putative, expressed	'signalling.receptor kinases.misc'
LOC_Os11g37870	23.9	0.000205	stripe rust resistance protein Yr10, putative, expressed	'stress.biotic.PR-proteins'
LOC_Os10g25850	22.1	0.000113	nuclear transcription factor Y subunit, putative, expressed	'not assigned.unknown'
LOC_Os12g37770	21.7	1.48e-07	RGH1A, putative, expressed	'stress.biotic.PR-proteins'
LOC_Os07g32680	18.9333	0.000294	retrotransposon protein, putative, unclassified, expressed	'not assigned.unknown'
LOC_Os01g42210	17.6333	0.0114	LTPL47 - Protease inhibitor/seed storage/LTP family protein precursor, putative, expressed	'not assigned.unknown'
LOC_Os11g36110	16.9	3.13e-05	retrotransposon protein, putative, unclassified, expressed	'signalling.receptor kinases.DUF 26'
LOC_Os05g45170	16.6667	0.00167	glucosyl transferase, putative, expressed	'not assigned.unknown'
LOC_Os10g28350	15.4	3.46e-07	1,2-dihydroxy-3-keto-5-methylthiopentene dioxygenase protein, putative, expressed	'metal handling.regulation'
LOC_Os01g58740	14.9	7.95e-20	glycerol-3-phosphate dehydrogenase, putative, expressed	'lipid metabolism.glyceral metabolism.Glycerol-3-phosphate dehydrogenase (NAD+)'
LOC_Os08g38800	14.5	5.26e-16	retrotransposon protein, putative, unclassified, expressed	'not assigned.unknown'
LOC_Os01g07170	10.4	7.52e-17	HORMA domain containing protein, putative, expressed	'not assigned.unknown'
LOC_Os11g40760	9.03	0.00195	expressed protein	'not assigned.unknown'
LOC_Os02g56830	8.43	2.63e-11	transposon protein, putative, CACTA, En/Spm sub-class, expressed	'not assigned.unknown'
LOC_Os11g45060	7.29	1.24e-07	NB-ARC domain containing protein, expressed	'stress.biotic.PR-proteins'
LOC_Os08g42210	7.16	1.36e-06	expressed protein	'transport.calcium'
LOC_Os02g28310	6.39	0.00612	expressed protein	'not assigned.unknown'
LOC_Os01g71840	6.35	0.000308	retrotransposon protein, putative, unclassified, expressed	'signalling.receptor kinases.DUF 26'
LOC_Os09g33460	5.52	0.00774	double-stranded RNA binding motif containing protein, expressed	'RNA.RNA binding'
LOC_Os04g27210	5.13	0.00189	transposon protein, putative, CACTA, En/Spm sub-class, expressed	'not assigned.unknown'
LOC_Os04g27790	4.93	1.13e-06	terpene synthase, putative, expressed	'secondary metabolism.isoprenoids.terpenoids'
LOC_Os01g64949	4.88	3.86e-05	expressed protein	'not assigned.unknown'
LOC_Os02g28340	4.57	3.1e-08	transferase family protein, putative, expressed	'secondary metabolism.flavonoids.anthocyanins.anthocyanin 5-aromatic acyltransferase'
LOC_Os04g13220	4.54	3.52e-08	ABC transporter family protein, putative, expressed	'transport.ABC transporters and multidrug resistance systems'
LOC_Os07g44130	4.45	6.19e-05	cytochrome P450 72A1, putative, expressed	'misc.cytochrome P450'
LOC_Os11g40830	3.92	0.000671	retrotransposon protein, putative, unclassified, expressed	'not assigned.unknown'
LOC_Os03g46440	3.66	0.0019	BTBA4 - Bric-a-Brac,Tramtrack, Broad Complex BTB domain with Ankyrin repeat region, expressed	'cell.organisation'
LOC_Os07g13770	3.55	0.00318	UDP-glucoronosyl and UDP-glucosyl transferase domain containing protein, expressed	'misc.UDP glucosyl and glucoronyl transferases'
LOC_Os08g41720	3.46	0.00766	auxin efflux carrier component, putative, expressed	'hormone metabolism.auxin.signal transduction'
LOC_Os03g53540	2.88	0.00351	expressed protein	'not assigned.unknown'
LOC_Os10g37340	2.79	0.0061	cystathionine gamma-synthase, putative, expressed	'amino acid metabolism.degradation.aspartate family.methionine.methionine gamma-lyase'

## Sheet: B. Down-XA21 vs Kit
Supplementary Table 1. List of differentially expressed genes
B. List of down-regulated genes in XA21 plants compared to Kitaake plants
LOCUS ID	Kit vs XA21-FC	DESeq-P Value	MSU Annotation	MapMan-Pathway
LOC_Os11g40390	-238.333	2.63e-36	expressed protein	'not assigned.unknown'
LOC_Os11g40249	-184	2.71e-31	expressed protein	'not assigned.unknown'
LOC_Os11g40160	-106.433	5.25e-22	expressed protein	'not assigned.unknown'
LOC_Os03g12510	-48.4	0.00539	non-symbiotic hemoglobin 2, putative, expressed	'redox.heme'
LOC_Os11g40380	-40.9667	8.51e-10	expressed protein	'protein.postranslational modification.kinase.receptor like cytoplasmatic kinase IX'
LOC_Os01g64120	-20.8	0.00237	2Fe-2S iron-sulfur cluster binding domain containing protein, expressed	'PS.lightreaction.other electron carrier (ox/red).ferredoxin'
LOC_Os05g18750	-18.4	2.29e-06	ribosomal protein L25, putative, expressed	'protein.synthesis.ribosomal protein.prokaryotic.unknown organellar.50S subunit.L35'
LOC_Os01g25520	-14.4333	0.00623	ferredoxin-nitrite reductase, putative, expressed	'N-metabolism.nitrate metabolism.nitrite reductase'
LOC_Os02g10780	-8.26	1.05e-15	SPX domain containing protein, putative, expressed	'stress.abiotic'
LOC_Os02g24205	-8.2	0.00269	expressed protein	'not assigned.unknown'
LOC_Os11g40120	-7.42	4.55e-05	expressed protein	'not assigned.unknown'
LOC_Os02g58560	-7.23	0.00238	1,3-beta-glucan synthase component, putative, expressed	'minor CHO metabolism.callose'
LOC_Os03g41330	-6.58	7.37e-06	DUF260 domain containing protein, putative, expressed	'RNA.regulation of transcription.AS2,Lateral Organ Boundaries Gene Family'
LOC_Os08g05570	-6.11	0.000113	monodehydroascorbate reductase, putative, expressed	'redox.ascorbate and glutathione.ascorbate'
LOC_Os01g25484	-5.97	5.03e-05	ferredoxin--nitrite reductase, putative, expressed	'N-metabolism.nitrate metabolism.nitrite reductase'
LOC_Os03g57130	-5.02	0.000281	expressed protein	'RNA.regulation of transcription.unclassified'
LOC_Os05g47540	-4.91	3.03e-05	CPuORF26 - conserved peptide uORF-containing transcript, expressed	'lipid metabolism.Phospholipid synthesis'
LOC_Os03g04190	-4.83	3.28e-05	cytochrome P450, putative, expressed	'misc.cytochrome P450'
LOC_Os09g03610	-4.64	0.00542	flowering time control protein FCA, putative, expressed	'RNA.RNA binding'
LOC_Os03g11960	-3.72	0.00302	copper/zinc superoxide dismutase, putative, expressed	'redox.dismutases and catalases'
LOC_Os12g13910	-2.86	0.00392	expressed protein	'not assigned.unknown'
LOC_Os01g48960	-2.84	0.00136	glutamate synthase, chloroplast precursor, putative, expressed	'N-metabolism.ammonia metabolism.glutamate synthase'

## Sheet: C. UP-XB21ox vs XA21
Supplementary Table 1. List of differentially expressed genes
C. List of up-regulated genes in XB21ox/XA21 plants compared to XA21 plants
LOCUS ID	Fold Change	DESeq-P Value	MSU Annotation	MapMan-Pathway
LOC_Os08g04540	25300	1.32e-19	decarboxylase, putative, expressed	'secondary metabolism.N misc.alkaloid-like'
LOC_Os02g16940	22200	4.31e-55	OsSub13 - Putative Subtilisin homologue, expressed	'protein.degradation.subtilases'
LOC_Os12g15680	20000	4.97e-111	laccase precursor protein, putative, expressed	'secondary metabolism.simple phenols'
LOC_Os02g36070	18500	6.93e-20	cytochrome P450, putative, expressed	'misc.cytochrome P450'
LOC_Os11g42200	18100	2.24e-35	laccase precursor protein, putative, expressed	'secondary metabolism.simple phenols'
LOC_Os07g11790	15600	8.68e-23	terpene synthase, putative, expressed	'secondary metabolism.isoprenoids.terpenoids'
LOC_Os02g36140	11300	7.6e-36	terpene synthase, putative, expressed	'secondary metabolism.isoprenoids.terpenoids'
LOC_Os03g12500	10700	1.03e-61	cytochrome P450, putative, expressed	'hormone metabolism.jasmonate.synthesis-degradation.allene oxidase synthase'
LOC_Os11g16260	9750	1.2e-32	laccase precursor protein, putative, expressed	'secondary metabolism.simple phenols'
LOC_Os01g42860	8980	1.84e-79	inhibitor I family protein, putative, expressed	'not assigned.unknown'
LOC_Os01g28450	8250	7.83e-19	SCP-like extracellular protein, expressed	'stress.biotic'
LOC_Os03g37290	7396.67	3.2e-68	cytochrome P450, putative, expressed	'misc.cytochrome P450'
LOC_Os10g30390	6680	1.05e-17	cytochrome P450, putative, expressed	'misc.cytochrome P450'
LOC_Os07g11870	6410	6.95e-17	cytochrome P450, putative, expressed	'misc.cytochrome P450'
LOC_Os04g59200	6333.33	3.69e-10	peroxidase precursor, putative, expressed	'misc.peroxidases'
LOC_Os06g35700	6110	9.21e-57	reticuline oxidase-like protein precursor, putative, expressed	'misc.nitrilases, *nitrile lyases, berberine bridge enzymes, reticuline oxidases, troponine reductases'
LOC_Os04g10010	5553.33	3.92e-18	sex determination protein tasselseed-2, putative, expressed	'misc.short chain dehydrogenase/reductase (SDR)'
LOC_Os03g45960	5430	1.47e-43	thaumatin, putative, expressed	'stress.biotic'
LOC_Os12g13800	5220	6.94e-18	O-methyltransferase, putative, expressed	'misc.O-methyl transferases'
LOC_Os05g46790	5100	2.51e-13	expressed protein	'not assigned.unknown'
LOC_Os11g37700	5050	6.86e-92	pleiotropic drug resistance protein, putative, expressed	'transport.ABC transporters and multidrug resistance systems'
LOC_Os08g30100	4490	2.26e-48	1-aminocyclopropane-1-carboxylate oxidase homolog 1, putative, expressed	'hormone metabolism.ethylene.synthesis-degradation'
LOC_Os08g39730	4300	1.72e-72	cytochrome P450, putative, expressed	'misc.cytochrome P450'
LOC_Os08g24750	4123.33	4.38e-104	xyloglucan fucosyltransferase, putative, expressed	'cell wall.hemicellulose synthesis'
LOC_Os01g23580	4070	3.42e-25	inorganic H+ pyrophosphatase, putative, expressed	'transport.amino acids'
LOC_Os07g04560	4040	6.71e-26	no apical meristem protein, putative, expressed	'development.unspecified'
LOC_Os06g35650	3713.33	4.47e-67	reticuline oxidase-like protein precursor, putative, expressed	'misc.nitrilases, *nitrile lyases, berberine bridge enzymes, reticuline oxidases, troponine reductases'
LOC_Os12g36490	3666.67	4.55e-12	expressed protein	'not assigned.unknown'
LOC_Os11g42370	3590	3.44e-11	transferase family protein, putative, expressed	'secondary metabolism.phenylpropanoids.lignin biosynthesis.HCT'
LOC_Os07g26110	3290	7.1e-94	membrane associated DUF588 domain containing protein, putative, expressed	'not assigned.unknown'
LOC_Os10g20610	3120	8.01e-93	laccase-15 precursor, putative, expressed	'secondary metabolism.simple phenols'
LOC_Os12g15530	3013.33	2.82e-23	retrotransposon protein, putative, unclassified, expressed	'secondary metabolism.simple phenols'
LOC_Os08g40270	2940	6.61e-23	lectin-like protein kinase, putative, expressed	'signalling.receptor kinases.misc'
LOC_Os06g51050	2776.67	3.3e-15	CHIT7 - Chitinase family protein precursor, expressed	'stress.biotic'
LOC_Os01g13610	2750	5.97e-16	isoflavone reductase homolog IRL, putative, expressed	'secondary metabolism.flavonoids.isoflavones.isoflavone reductase'
LOC_Os04g03210	2700	3.71e-25	receptor kinase, putative, expressed	'signalling.receptor kinases.misc'
LOC_Os12g09790	2610	1.22e-12	cytochrome P450, putative, expressed	'misc.cytochrome P450'
LOC_Os01g24010	2560	4.92e-28	pleiotropic drug resistance protein, putative, expressed	'transport.ABC transporters and multidrug resistance systems'
LOC_Os01g38110	2430	9.44e-33	cytochrome P450, putative, expressed	'misc.cytochrome P450'
LOC_Os07g03600	2170	1.38e-39	SCP-like extracellular protein, expressed	'stress.biotic'
LOC_Os02g35020	2080	2.42e-53	glycosyl transferase, putative, expressed	'cell wall.hemicellulose synthesis.glucuronoxylan'
LOC_Os05g33130	2070	8.56e-14	CHIT17 - Chitinase family protein precursor, expressed	'stress.biotic'
LOC_Os05g49940	2040	5.95e-15	expressed protein	'not assigned.unknown'
LOC_Os11g31540	2030	4.02e-115	BRASSINOSTEROID INSENSITIVE 1-associated receptor kinase 1 precursor, putative, expressed	'signalling.receptor kinases.leucine rich repeat III'
LOC_Os01g27340	1970	3.34e-11	glutathione S-transferase, putative, expressed	'misc.glutathione S transferases'
LOC_Os04g56700	1950	7.87e-48	naringenin,2-oxoglutarate 3-dioxygenase, putative, expressed	'secondary metabolism.flavonoids.dihydroflavonols'
LOC_Os09g38350	1913	5.72e-13	AMP-binding domain containing protein, expressed	'lipid metabolism.FA synthesis and FA elongation.acyl coa ligase'
LOC_Os05g24660	1890	1.83e-28	IPP transferase, putative, expressed	'hormone metabolism.cytokinin.synthesis-degradation'
LOC_Os02g43470	1840	6.11e-24	glutamate dehydrogenase protein, putative, expressed	'N-metabolism.N-degradation.glutamate dehydrogenase'
LOC_Os06g37410	1640	4.14e-19	helix-loop-helix DNA-binding domain containing protein, expressed	'RNA.regulation of transcription.bHLH,Basic Helix-Loop-Helix family'
LOC_Os04g10060	1540	5.74e-13	ent-kaurene synthase, chloroplast precursor, putative, expressed	'secondary metabolism.isoprenoids.terpenoids'
LOC_Os07g23660	1520	3.36e-19	retrotransposon protein, putative, unclassified, expressed	'not assigned.unknown'
LOC_Os08g02230	1510	5.8e-20	FAD-binding and arabino-lactone oxidase domains containing protein, putative, expressed	'misc.oxidases - copper, flavone etc.'
LOC_Os01g36294	1456.67	3.2e-79	cytochrome P450, putative, expressed	'misc.cytochrome P450'
LOC_Os02g36190	1260	7.25e-38	cytochrome P450, putative, expressed	'misc.cytochrome P450'
LOC_Os01g72900	1260	1.97e-29	abscisic stress-ripening, putative, expressed	'not assigned.unknown'
LOC_Os10g39350	1260	1.66e-07	aspartic proteinase nepenthesin, putative, expressed	'protein.degradation.aspartate protease'
LOC_Os10g25040	1230	1.74e-79	red chlorophyll catabolite reductase, putative, expressed	'not assigned.unknown'
LOC_Os02g36020	1110	5.59e-07	transposon protein, putative, CACTA, En/Spm sub-class, expressed	'secondary metabolism.isoprenoids.terpenoids'
LOC_Os05g33400	1090	2.01e-22	basic 7S globulin precursor, putative, expressed	'protein.degradation.aspartate protease'
LOC_Os01g13820	1076.67	6.6e-72	retrotransposon protein, putative, unclassified, expressed	'RNA.transcription'
LOC_Os08g31860	1030	1.88e-07	expressed protein	'not assigned.unknown'
LOC_Os01g42410	1020	3.4e-26	pleiotropic drug resistance protein, putative, expressed	'transport.ABC transporters and multidrug resistance systems'
LOC_Os08g39840	1010	2.1e-27	lipoxygenase, chloroplast precursor, putative, expressed	'hormone metabolism.jasmonate.synthesis-degradation.lipoxygenase'
LOC_Os05g24780	993	1.74e-28	OsCML21 - Calmodulin-related calcium sensor protein, expressed	'signalling.calcium'
LOC_Os09g37834	990.333	2e-67	serine/threonine-protein kinase receptor precursor, putative, expressed	'signalling.receptor kinases.S-locus glycoprotein like'
LOC_Os07g46860	960	3.07e-38	sex determination protein tasselseed-2, putative, expressed	'misc.short chain dehydrogenase/reductase (SDR)'
LOC_Os04g22080	911	5.13e-12	retrotransposon protein, putative, unclassified, expressed	'stress.abiotic.unspecified'
LOC_Os05g25920	876	1.48e-13	expressed protein	'not assigned.unknown'
LOC_Os04g50940	857	6.89e-12	peptide transporter PTR2, putative, expressed	'transport.peptides and oligopeptides'
LOC_Os12g13810	838.667	1.53e-09	caffeic acid 3-O-methyltransferase, putative, expressed	'not assigned.unknown'
LOC_Os12g24490	838	1.43e-11	zinc finger, C3HC4 type domain containing protein, expressed	'protein.degradation.ubiquitin.E3.RING'
LOC_Os07g03580	832.333	3.04e-13	SCP-like extracellular protein, expressed	'stress.biotic'
LOC_Os04g27670	822	9.92e-12	terpene synthase family, metal binding domain containing protein, expressed	'secondary metabolism.isoprenoids.terpenoids'
LOC_Os07g30590	820	9.57e-14	LTPL55 - Protease inhibitor/seed storage/LTP family protein precursor, putative, expressed	'not assigned.unknown'
LOC_Os12g24650	810	2.94e-72	leucine aminopeptidase, chloroplast precursor, putative, expressed	'protein.degradation'
LOC_Os09g37880	790	1.7e-19	serine/threonine-protein kinase receptor precursor, putative, expressed	'signalling.receptor kinases.S-locus glycoprotein like'
LOC_Os10g38350	786	2.54e-11	glutathione S-transferase, putative, expressed	'misc.glutathione S transferases'
LOC_Os04g55980	719	1.93e-11	glycine-rich RNA-binding, abscisic acid-inducible protein, putative, expressed	'not assigned.unknown'
LOC_Os02g36110	710	4.83e-08	cytochrome P450, putative, expressed	'misc.cytochrome P450'
LOC_Os08g02030	664	1.74e-22	transferase family protein, putative, expressed	'secondary metabolism.phenylpropanoids'
LOC_Os03g18779	657	6.36e-60	expressed protein	'not assigned.unknown'
LOC_Os03g32230	655	9.85e-14	ZOS3-12 - C2H2 zinc finger protein, expressed	'RNA.regulation of transcription.C2H2 zinc finger family'
LOC_Os04g25060	651.333	6.45e-20	cysteine-rich receptor-like protein kinase, putative, expressed	'not assigned.unknown'
LOC_Os03g61290	647.333	2.93e-17	ATCHX, putative, expressed	'transport.metal'
LOC_Os07g48800	640	3.38e-59	VQ domain containing protein, putative, expressed	'not assigned.unknown'
LOC_Os01g22352	638	1.04e-24	peroxidase precursor, putative, expressed	'misc.peroxidases'
LOC_Os02g13780	636	2.55e-23	receptor-like protein kinase 2 precursor, putative, expressed	'signalling.receptor kinases.misc'
LOC_Os04g30260	623	6.88e-23	OsWAK47 - OsWAK receptor-like protein kinase, expressed	'protein.postranslational modification.kinase.receptor like cytoplasmatic kinase VII'
LOC_Os06g44010	610	3.39e-12	WRKY28, expressed	'RNA.regulation of transcription.WRKY domain transcription factor family'
LOC_Os01g15340	602	7.36e-48	flowering promoting factor-like 1, putative, expressed	'not assigned.unknown'
LOC_Os11g37950	602	1.95e-52	WIP3 - Wound-induced protein precursor, expressed	'stress.biotic'
LOC_Os02g15350	600	6.89e-49	dof zinc finger domain containing protein, putative, expressed	'RNA.regulation of transcription.C2C2(Zn) DOF zinc finger family'
LOC_Os01g09990	596	2.13e-13	helix-loop-helix DNA-binding domain containing protein, expressed	'not assigned.unknown'
LOC_Os02g53100	595.667	2.24e-57	WRKY32, expressed	'RNA.regulation of transcription.WRKY domain transcription factor family'
LOC_Os01g72910	584	4.87e-33	abscisic stress-ripening, putative, expressed	'not assigned.unknown'
LOC_Os05g04930	568	2.57e-22	transferase family protein, putative, expressed	'stress.biotic'
LOC_Os11g31530	563	2.2e-28	BRASSINOSTEROID INSENSITIVE 1-associated receptor kinase 1 precursor, putative, expressed	'signalling.receptor kinases.leucine rich repeat XI'
LOC_Os08g09010	563	3.97e-25	Cupin domain containing protein, expressed	'stress.abiotic.unspecified'
LOC_Os07g07930	561	8.61e-93	LTPL78 - Protease inhibitor/seed storage/LTP family protein precursor, expressed	'misc.protease inhibitor/seed storage/lipid transfer protein (LTP) family protein'
LOC_Os10g39300	559	1.11e-12	aspartic proteinase nepenthesin, putative, expressed	'RNA.regulation of transcription.unclassified'
LOC_Os04g58220	540	4.4e-26	transporter family protein, putative, expressed	'transport.sugars'
LOC_Os02g14630	538.667	4.3e-55	hydroquinone glucosyltransferase, putative, expressed	'misc.UDP glucosyl and glucoronyl transferases'
LOC_Os07g45550	537	2.55e-36	expressed protein	'not assigned.unknown'
LOC_Os12g16720	535	2.74e-26	cytochrome P450 71A1, putative, expressed	'misc.cytochrome P450'
LOC_Os03g04890	534	2.48e-21	zinc finger family protein, putative, expressed	'protein.degradation.ubiquitin.E3.RING'
LOC_Os07g33440	530	3.98e-14	cytochrome P450, putative, expressed	'misc.cytochrome P450'
LOC_Os04g56560	525	1.3e-25	proton-dependent oligopeptide transport, putative, expressed	'transport.peptides and oligopeptides'
LOC_Os04g09900	521	3.44e-11	ent-kaurene synthase, chloroplast precursor, putative, expressed	'secondary metabolism.isoprenoids.terpenoids'
LOC_Os11g25040	516	4.02e-12	plant-specific domain TIGR01615 family protein, expressed	'not assigned.unknown'
LOC_Os02g35490	508	2.66e-40	MLO domain containing protein, putative, expressed	'stress.biotic.signalling.MLO-like'
LOC_Os03g18130	507	4.11e-15	asparagine synthetase, putative, expressed	'amino acid metabolism.synthesis.aspartate family.asparagine'
LOC_Os09g17146	507	2.3e-13	expressed protein	'not assigned.unknown'
LOC_Os02g36280	504	7.26e-11	cytochrome P450, putative, expressed	'misc.cytochrome P450'
LOC_Os06g09450	499	2.44e-13	sucrose synthase, putative, expressed	'major CHO metabolism.degradation.sucrose.Susy'
LOC_Os03g58320	495	3.27e-11	indole-3-glycerol phosphate lyase, chloroplast precursor, putative, expressed	'amino acid metabolism.synthesis.aromatic aa.tryptophan.tryptophan synthase'
LOC_Os07g31070	494	2.1e-19	expressed protein	'cell.organisation'
LOC_Os04g54080	494	4.67e-68	serine/threonine-protein kinase receptor precursor, putative, expressed	'signalling.receptor kinases.S-locus glycoprotein like'
LOC_Os04g35030	491	1.84e-20	CSLH3 - cellulose synthase-like family H, expressed	'cell wall.cellulose synthesis.cellulose synthase'
LOC_Os11g34624	490.667	9.7e-08	TKL_IRAK_DUF26-lc.29 - DUF26 kinases have homology to DUF26 containing loci, expressed	'signalling.receptor kinases.S-locus glycoprotein like'
LOC_Os12g05440	489	1.03e-10	cytochrome P450, putative, expressed	'misc.cytochrome P450'
LOC_Os05g45100	487	9.1e-50	anthocyanidin 5,3-O-glucosyltransferase, putative, expressed	'misc.UDP glucosyl and glucoronyl transferases'
LOC_Os07g03710	485	2.98e-48	SCP-like extracellular protein, expressed	'stress.biotic'
LOC_Os01g71760	478	4.45e-38	amino acid permease family protein, putative, expressed	'transport.amino acids'
LOC_Os11g03820	476	1.1e-33	D-mannose binding lectin family protein, expressed	'protein.postranslational modification'
LOC_Os11g47500	473	2.39e-13	glycosyl hydrolase, putative, expressed	'stress.biotic'
LOC_Os05g08830	452	0.000159	expressed protein	'not assigned.unknown'
LOC_Os08g42570	448	1.99e-12	plant protein of unknown function domain containing protein, expressed	'hormone metabolism.ethylene.signal transduction'
LOC_Os07g35300	443.333	0.00395	TKL_IRAK_DUF26-lc.11 - DUF26 kinases have homology to DUF26 containing loci, expressed	'protein.postranslational modification.kinase.receptor like cytoplasmatic kinase VII'
LOC_Os05g45160	434.667	5.74e-50	retrotransposon protein, putative, unclassified, expressed	'RNA.transcription'
LOC_Os02g36030	434	3.92e-09	cytochrome P450, putative, expressed	'misc.cytochrome P450'
LOC_Os06g13390	433	2.38e-28	SAM dependent carboxyl methyltransferase, putative, expressed	'hormone metabolism.salicylic acid.synthesis-degradation'
LOC_Os01g58280	433	1.81e-11	OsSub8 - Putative Subtilisin homologue, expressed	'protein.degradation.subtilases'
LOC_Os04g58920	433	9.78e-10	U-box domain-containing protein, putative, expressed	'RNA.regulation of transcription.PHOR1'
LOC_Os09g20090	431	8.53e-88	L-ascorbate oxidase precursor, putative, expressed	'secondary metabolism.simple phenols'
LOC_Os01g52530	429	6.91e-16	phosphoribosyl transferase, putative, expressed	'nucleotide metabolism.synthesis.PRS-PP'
LOC_Os02g12010	424	6.38e-45	receptor-like protein kinase precursor, putative, expressed	'signalling.receptor kinases.leucine rich repeat XI'
LOC_Os01g31370	419	1.8e-33	glycosyltransferase, putative, expressed	'not assigned.unknown'
LOC_Os08g30770	419	4.88e-84	ABC transporter, ATP-binding protein, putative, expressed	'transport.ABC transporters and multidrug resistance systems'
LOC_Os04g56040	417	7.2e-63	glycine rich protein family protein, putative, expressed	'not assigned.unknown'
LOC_Os10g42880	409	1.18e-29	retrotransposon protein, putative, unclassified, expressed	'not assigned.unknown'
LOC_Os04g45590	407.333	0.000477	glyoxalase family protein, putative, expressed	'Biodegradation of Xenobiotics.lactoylglutathione lyase'
LOC_Os01g10110	407	1.6e-11	cytokinin dehydrogenase precursor, putative, expressed	'hormone metabolism.cytokinin.synthesis-degradation'
LOC_Os06g05120	402	5.3e-33	expressed protein	'not assigned.unknown'
LOC_Os09g08130	401	2.3e-12	indole-3-glycerol phosphate synthase, chloroplast precursor, putative, expressed	'amino acid metabolism.synthesis.aromatic aa.tryptophan.indole-3-glycerol phosphate synthase'
LOC_Os03g29250	395	8.15e-19	SPX domain-containing protein, putative, expressed	'stress.abiotic'
LOC_Os02g42780	394	1.02e-12	lectin receptor-type protein kinase, putative, expressed	'protein.postranslational modification'
LOC_Os04g45510	386	4.26e-11	expressed protein	'not assigned.unknown'
LOC_Os12g43450	378	3.63e-26	thaumatin family domain containing protein, expressed	'stress.biotic'
LOC_Os04g58090	375	3.95e-62	harpin-induced protein 1 domain containing protein, expressed	'stress.biotic'
LOC_Os05g30760	370.667	2.24e-15	esterase, putative, expressed	'misc.nitrilases, *nitrile lyases, berberine bridge enzymes, reticuline oxidases, troponine reductases'
LOC_Os01g72150	369	0.00491	glutathione S-transferase, putative, expressed	'misc.glutathione S transferases'
LOC_Os06g21820	368	7.64e-15	jasmonate O-methyltransferase, putative, expressed	'hormone metabolism.salicylic acid.synthesis-degradation'
LOC_Os02g02210	363	1.27e-08	aminotransferase, putative, expressed	'amino acid metabolism.synthesis.central amino acid metabolism.GABA.GABA transaminase'
LOC_Os01g28500	358	6.18e-31	SCP-like extracellular protein, expressed	'stress.biotic'
LOC_Os01g22336	355.667	3.22e-19	peroxidase precursor, putative, expressed	'misc.peroxidases'
LOC_Os07g36560	355	1.04e-27	transferase family protein, putative, expressed	'stress.biotic'
LOC_Os01g50420	349	1.13e-14	STE_MEKK_ste11_MAP3K.7 - STE kinases include homologs to sterile 7, sterile 11 and sterile 20 from yeast, expressed	'protein.postranslational modification'
LOC_Os04g41620	348	1.39e-70	CHIT2 - Chitinase family protein precursor, expressed	'stress.biotic'
LOC_Os06g06350	347	7.21e-65	AMP-binding enzyme, putative, expressed	'lipid metabolism.FA synthesis and FA elongation.long chain fatty acid CoA ligase'
LOC_Os01g51690	346	6.83e-08	WRKY26, expressed	'RNA.regulation of transcription.WRKY domain transcription factor family'
LOC_Os12g37690	344.667	3.15e-27	MYB family transcription factor, putative, expressed	'RNA.regulation of transcription.MYB domain transcription factor family'
LOC_Os10g41999	343	2.08e-79	RALFL27 - Rapid ALkalinization Factor RALF family protein precursor, expressed	'not assigned.unknown'
LOC_Os04g43200	342	0.00182	caleosin related protein, putative, expressed	'development.unspecified'
LOC_Os07g48050	340	3.08e-16	peroxidase precursor, putative, expressed	'misc.peroxidases'
LOC_Os06g33880	332	1.36e-08	expressed protein	'not assigned.unknown'
LOC_Os11g08610	331.667	7.3e-29	retrotransposon protein, putative, unclassified, expressed	'RNA.transcription'
LOC_Os06g43080	330.333	3.99e-26	expressed protein	'not assigned.unknown'
LOC_Os05g14820	319.333	7.62e-43	transmembrane amino acid transporter protein, putative, expressed	'transport.amino acids'
LOC_Os04g51680	319	1.2e-05	expressed protein	'not assigned.unknown'
LOC_Os09g32310	319	0.00409	expressed protein	'not assigned.unknown'
LOC_Os12g42910	313	1.74e-70	sodium/calcium exchanger protein, putative, expressed	'transport.calcium'
LOC_Os10g36848	312	1.39e-15	cytochrome P450, putative, expressed	'misc.cytochrome P450'
LOC_Os07g23640	312	4.88e-84	retrotransposon protein, putative, Ty3-gypsy subclass, expressed	'not assigned.unknown'
LOC_Os01g58130	312	2.16e-34	expressed protein	'not assigned.unknown'
LOC_Os03g13740	310	1.27e-07	immediate-early fungal elicitor protein CMPG1, putative, expressed	'RNA.regulation of transcription.PHOR1'
LOC_Os03g53350	309	1.28e-11	anthocyanin 3-O-beta-glucosyltransferase, putative, expressed	'misc.UDP glucosyl and glucoronyl transferases'
LOC_Os09g19970	302	4.53e-05	expressed protein	'not assigned.unknown'
LOC_Os01g03720	301	6.02e-26	MYB family transcription factor, putative, expressed	'RNA.regulation of transcription.MYB domain transcription factor family'
LOC_Os04g42760	296.333	2.48e-24	sialyltransferase family domain containing protein, expressed	'protein.glycosylation'
LOC_Os11g44630	296	1.71e-20	calmodulin binding protein, putative, expressed	'not assigned.unknown'
LOC_Os07g35380	292	3.88e-32	TKL_IRAK_DUF26-lc.16 - DUF26 kinases have homology to DUF26 containing loci, expressed	'signalling.receptor kinases.S-locus glycoprotein like'
LOC_Os01g03340	291	2.5e-08	BBTI4 - Bowman-Birk type bran trypsin inhibitor precursor, expressed	'not assigned.unknown'
LOC_Os10g38120	288	0.0118	cytochrome P450, putative, expressed	'misc.cytochrome P450'
LOC_Os03g43750	287	8.57e-17	retrotransposon, putative, centromere-specific, expressed	'not assigned.unknown'
LOC_Os07g23430	286.333	1.57e-09	fatty acid desaturase, putative, expressed	'lipid metabolism.FA desaturation.omega 3 desaturase'
LOC_Os01g62190	283	1.02e-09	ZOS1-15 - C2H2 zinc finger protein, expressed	'RNA.regulation of transcription.C2H2 zinc finger family'
LOC_Os06g39110	282	7.17e-69	expressed protein	'not assigned.unknown'
LOC_Os01g58340	282	2.88e-14	expressed protein	'not assigned.unknown'
LOC_Os02g41510	278.667	6.93e-12	MYB family transcription factor, putative, expressed	'RNA.regulation of transcription.MYB domain transcription factor family'
LOC_Os03g33520	276.333	5.68e-14	exo70 exocyst complex subunit, putative, expressed	'cell.vesicle transport'
LOC_Os02g06490	276	1.58e-12	vacuolar protein sorting-associated protein 4, putative, expressed	'protein.degradation.AAA type'
LOC_Os09g34160	272	2.18e-52	resistance protein, putative, expressed	'stress.biotic.PR-proteins'
LOC_Os01g52130	272	4.53e-12	sulfate transporter, putative, expressed	'transport.sulphate'
LOC_Os01g40430	271.667	0.00224	WRKY27, expressed	'RNA.regulation of transcription.WRKY domain transcription factor family'
LOC_Os03g45210	270.7	0.000271	2-aminoethanethiol dioxygenase, putative, expressed	'amino acid metabolism.synthesis.serine-glycine-cysteine group.cysteine'
LOC_Os11g05800	270	2.05e-09	HVA22, putative, expressed	'hormone metabolism.abscisic acid.synthesis-degradation'
LOC_Os01g43750	269	2.11e-08	cytochrome P450 72A1, putative, expressed	'misc.cytochrome P450'
LOC_Os02g06950	266.333	2.79e-23	no apical meristem protein, putative, expressed	'development.unspecified'
LOC_Os01g66480	264	3.58e-30	expressed protein	'not assigned.unknown'
LOC_Os09g11900	263.667	1.02e-38	expressed protein	'not assigned.unknown'
LOC_Os07g03730	262	1.03e-30	SCP-like extracellular protein, expressed	'stress.biotic'
LOC_Os09g27260	257	1.04e-15	plant viral response family protein, putative, expressed	'not assigned.unknown'
LOC_Os11g43760	255	1.1e-13	lipase class 3 family protein, putative, expressed	'lipid metabolism.lipid degradation.lipases.triacylglycerol lipase'
LOC_Os07g40690	254	3.63e-20	NAD dependent epimerase/dehydratase family protein, putative, expressed	'secondary metabolism.flavonoids.dihydroflavonols'
LOC_Os04g03164	250	1.02e-13	expressed protein	'not assigned.unknown'
LOC_Os12g11550	250	1.37e-37	hypothetical protein	'not assigned.unknown'
LOC_Os10g24170	250	1.29e-37	retrotransposon protein, putative, unclassified	'not assigned.unknown'
LOC_Os05g05080	248	7.21e-74	expressed protein	'not assigned.unknown'
LOC_Os03g52370	243.367	0.00132	PIII4 - Proteinase inhibitor II family protein precursor, expressed	'not assigned.unknown'
LOC_Os01g39860	243	4.69e-08	1-aminocyclopropane-1-carboxylate oxidase protein, putative, expressed	'hormone metabolism.ethylene.synthesis-degradation'
LOC_Os02g36285	242.333	3.87e-24	terpene synthase family, metal binding domain containing protein, expressed	'secondary metabolism.isoprenoids.terpenoids'
LOC_Os10g28080	241	5.75e-69	glycosyl hydrolase, putative, expressed	'not assigned.unknown'
LOC_Os07g37400	241	1.12e-32	OsFBX257 - F-box domain containing protein, expressed	'not assigned.unknown'
LOC_Os02g43790	238	3.56e-08	ethylene-responsive transcription factor, putative, expressed	'hormone metabolism.ethylene.signal transduction'
LOC_Os10g39710	236	4.16e-71	strictosidine synthase, putative, expressed	'secondary metabolism.N misc.alkaloid-like'
LOC_Os01g19260	235	4.68e-15	ATPase, putative, expressed	'protein.degradation.AAA type'
LOC_Os01g29280	234	2.17e-12	expressed protein	'not assigned.unknown'
LOC_Os10g38360	231	1.35e-47	glutathione S-transferase, putative, expressed	'misc.glutathione S transferases'
LOC_Os10g34920	230	1.51e-09	secretory protein, putative, expressed	'stress.biotic'
LOC_Os06g03810	229	1.41e-09	expressed protein	'not assigned.unknown'
LOC_Os05g49620	229	9.29e-38	WRKY19, expressed	'RNA.regulation of transcription.WRKY domain transcription factor family'
LOC_Os01g56240	227.333	1.29e-35	OsSAUR2 - Auxin-responsive SAUR gene family member, expressed	'hormone metabolism.auxin.induced-regulated-responsive-activated'
LOC_Os02g51930	227	0.0129	cytokinin-O-glucosyltransferase 2, putative, expressed	'misc.UDP glucosyl and glucoronyl transferases'
LOC_Os06g46160	225	1.64e-60	expressed protein	'not assigned.unknown'
LOC_Os12g39400	223	7.64e-13	ZOS12-09 - C2H2 zinc finger protein, expressed	'RNA.regulation of transcription.C2H2 zinc finger family'
LOC_Os06g13940	223	5.04e-15	expressed protein	'not assigned.unknown'
LOC_Os02g47090	222.6	2.63e-05	peptide transporter PTR2, putative, expressed	'transport.peptides and oligopeptides'
LOC_Os04g48850	221	2.69e-13	aminotransferase, classes I and II, domain containing protein, expressed	'hormone metabolism.ethylene.synthesis-degradation.1-aminocyclopropane-1-carboxylate synthase'
LOC_Os04g32480	218	1.32e-18	zinc-finger protein, putative, expressed	'RNA.regulation of transcription.C2C2(Zn) CO-like, Constans-like zinc finger family'
LOC_Os02g17000	218	0.000953	OsSub14 - Putative Subtilisin homologue, expressed	'protein.degradation.subtilases'
LOC_Os10g39260	218	4.32e-10	aspartic proteinase nepenthesin, putative, expressed	'RNA.regulation of transcription.unclassified'
LOC_Os02g56630	217.667	9.65e-23	OsWAK24 - OsWAK receptor-like protein kinase, expressed	'protein.postranslational modification.kinase.receptor like cytoplasmatic kinase VII'
LOC_Os02g37890	216	1.58e-30	retrotransposon protein, putative, unclassified, expressed	'misc.oxidases - copper, flavone etc.'
LOC_Os06g29730	216	6.04e-60	RALFL28 - Rapid ALkalinization Factor RALF family protein precursor, expressed	'not assigned.unknown'
LOC_Os05g02760	216	5.63e-07	expressed protein	'not assigned.unknown'
LOC_Os09g38850	214.2	2.55e-09	OsWAK91 - OsWAK receptor-like protein kinase, expressed	'signalling.receptor kinases.misc'
LOC_Os02g33670	211	4.11e-08	expressed protein	'not assigned.unknown'
LOC_Os01g58350	211	7.67e-17	expressed protein	'not assigned.unknown'
LOC_Os11g37970	210	1.3e-65	WIP5 - Wound-induced protein precursor, expressed	'stress.biotic'
LOC_Os08g44830	209	4.56e-19	ZOS8-14 - C2H2 zinc finger protein, expressed	'RNA.regulation of transcription.C2H2 zinc finger family'
LOC_Os07g05420	209	1.43e-42	anthocyanidin 3-O-glucosyltransferase, putative, expressed	'misc.UDP glucosyl and glucoronyl transferases'
LOC_Os10g41980	208	1.05e-78	RALFL26 - Rapid ALkalinization Factor RALF family protein precursor, expressed	'not assigned.unknown'
LOC_Os06g39780	207	1.87e-16	cytochrome P450, putative, expressed	'misc.cytochrome P450'
LOC_Os06g38670	206	2.07e-44	receptor-like protein kinase precursor, putative, expressed	'signalling.receptor kinases.misc'
LOC_Os07g48790	205	6.25e-13	SNF1-related protein kinase regulatory subunit beta-1, putative, expressed	'protein.postranslational modification'
LOC_Os01g52610	203	7.85e-65	membrane associated DUF588 domain containing protein, putative, expressed	'not assigned.unknown'
LOC_Os06g19070	202.6	7.14e-05	cytochrome P450, putative, expressed	'misc.cytochrome P450'
LOC_Os08g04370	200	0.000591	plastocyanin-like domain containing protein, putative, expressed	'misc.plastocyanin-like'
LOC_Os10g23310	198.667	6.56e-11	transferase family protein, putative, expressed	'secondary metabolism.phenylpropanoids'
LOC_Os12g03050	197	1.59e-71	no apical meristem protein, putative, expressed	'development.unspecified'
LOC_Os03g55230	196.333	3.05e-21	cytochrome P450, putative, expressed	'misc.cytochrome P450'
LOC_Os10g38600	196	2.15e-20	glutathione S-transferase GSTU6, putative, expressed	'misc.glutathione S transferases'
LOC_Os07g03319	195	2.45e-12	SCP-like extracellular protein, expressed	'stress.biotic'
LOC_Os06g05410	193	2.44e-23	expressed protein	'not assigned.unknown'
LOC_Os12g43380	192	9.87e-17	thaumatin, putative, expressed	'stress.biotic'
LOC_Os05g11070	191.667	1.61e-07	helix-loop-helix DNA-binding domain containing protein, expressed	'not assigned.unknown'
LOC_Os10g11250	191.667	3.41e-32	transposon protein, putative, CACTA, En/Spm sub-class, expressed	'not assigned.unknown'
LOC_Os10g05020	188	6.94e-82	cytochrome P450, putative, expressed	'misc.cytochrome P450'
LOC_Os04g21130	187	4.86e-13	F-box protein PP2-B1, putative, expressed	'cell.organisation'
LOC_Os09g37690	185	1.19e-15	flavin-containing monooxygenase family protein, putative, expressed	'misc.oxidases - copper, flavone etc.'
LOC_Os06g38660	185	2.74e-31	expressed protein	'not assigned.unknown'
LOC_Os08g04350	184.133	1.67e-09	plastocyanin-like domain containing protein, putative, expressed	'misc.plastocyanin-like'
LOC_Os07g33580	184	2.62e-57	cytochrome P450, putative, expressed	'misc.cytochrome P450'
LOC_Os04g40990	182	0.00592	malate synthase, glyoxysomal, putative, expressed	'gluconeogenese/ glyoxylate cycle.malate synthase'
LOC_Os03g42600	182	9.25e-11	expressed protein	'not assigned.unknown'
LOC_Os11g02530	180	3.35e-18	WRKY40, expressed	'RNA.regulation of transcription.WRKY domain transcription factor family'
LOC_Os08g34800	180	5.5e-25	expressed protein	'not assigned.unknown'
LOC_Os11g06150	180	2.93e-36	basic proline-rich protein precursor, putative, expressed	'not assigned.unknown'
LOC_Os12g08850	178	8.65e-33	expressed protein	'not assigned.unknown'
LOC_Os04g47330	177	1.86e-11	rho-GTPase-activating protein-related, putative, expressed	'signalling.G-proteins'
LOC_Os01g63180	176	3.26e-35	laccase-6 precursor, putative, expressed	'secondary metabolism.simple phenols'
LOC_Os11g47630	170	8.08e-10	ZOS11-10 - C2H2 zinc finger protein, expressed	'RNA.regulation of transcription.C2H2 zinc finger family'
LOC_Os04g10160	170	1.54e-09	cytochrome P450, putative, expressed	'misc.cytochrome P450'
LOC_Os09g35780	170	3.6e-22	BAP2, putative, expressed	'not assigned.unknown'
LOC_Os07g30600	169	4.87e-09	male sterility protein, putative, expressed	'lipid metabolism.lipid degradation.beta-oxidation.acyl CoA reductase'
LOC_Os11g44430	169	8.6e-72	protein kinase, putative, expressed	'protein.postranslational modification.kinase.receptor like cytoplasmatic kinase VII'
LOC_Os12g10170	168	9.56e-10	O-methyltransferase, putative, expressed	'misc.O-methyl transferases'
LOC_Os12g08930	168	3.42e-22	expressed protein	'not assigned.unknown'
LOC_Os01g66640	168	1.78e-43	S-domain receptor-like protein kinase, putative, expressed	'signalling.receptor kinases.S-locus glycoprotein like'
LOC_Os08g33150	167	3.33e-20	MYB family transcription factor, putative, expressed	'RNA.regulation of transcription.MYB domain transcription factor family'
LOC_Os07g34280	166.833	0.000136	CXE carboxylesterase, putative, expressed	'Biodegradation of Xenobiotics'
LOC_Os06g13880	166	2e-09	expressed protein	'not assigned.unknown'
LOC_Os01g61510	165	6e-20	ammonium transporter protein, putative, expressed	'transport.ammonium'
LOC_Os03g18740	164	6.1e-17	oxidoreductase, short chain dehydrogenase/reductase family, putative, expressed	'misc.short chain dehydrogenase/reductase (SDR)'
LOC_Os10g02300	162	3.11e-25	uncharacterized Cys-rich domain containing protein, putative, expressed	'not assigned.unknown'
LOC_Os08g15710	160	1.35e-17	DC1 domain, putative, expressed	'not assigned.unknown'
LOC_Os08g26350	160	1.4e-15	expressed protein	'not assigned.unknown'
LOC_Os03g19370	158	3.53e-34	CPuORF4 - conserved peptide uORF-containing transcript, expressed	'not assigned.unknown'
LOC_Os03g09910	157	5.05e-25	aminotransferase, classes I and II, domain containing protein, expressed	'amino acid metabolism.synthesis.aspartate family.lysine.LL-diaminopimelic acid aminotransferase'
LOC_Os04g56030	157	2.07e-38	glycine-rich cell wall structural protein precursor, putative, expressed	'not assigned.unknown'
LOC_Os08g40350	156.667	2.41e-28	expressed protein	'not assigned.unknown'
LOC_Os09g17152	156	1.12e-07	OsFBX319 - F-box domain containing protein, expressed	'not assigned.unknown'
LOC_Os09g25200	156	3.74e-27	protein binding protein, putative, expressed	'protein.degradation.ubiquitin.E3.RING'
LOC_Os07g48730	156	1.51e-12	tyrosine protein kinase domain containing protein, putative, expressed	'protein.postranslational modification.kinase.receptor like cytoplasmatic kinase VII'
LOC_Os04g49194	155	2.44e-16	naringenin,2-oxoglutarate 3-dioxygenase, putative, expressed	'hormone metabolism.ethylene.synthesis-degradation'
LOC_Os03g13140	153.667	3.15e-21	non-symbiotic hemoglobin 2, putative, expressed	'redox.heme'
LOC_Os10g39680	153	3.72e-14	CHIT14 - Chitinase family protein precursor, expressed	'stress.biotic'
LOC_Os06g13560	152.333	6.28e-15	SAM dependent carboxyl methyltransferase, putative, expressed	'hormone metabolism.salicylic acid.synthesis-degradation'
LOC_Os08g09000	149.2	2.48e-12	Cupin domain containing protein, expressed	'stress.abiotic.unspecified'
LOC_Os02g45040	149	2.16e-13	retrotransposon protein, putative, unclassified, expressed	'not assigned.unknown'
LOC_Os04g43680	148	1.26e-12	MYB family transcription factor, putative, expressed	'RNA.regulation of transcription.MYB domain transcription factor family'
LOC_Os04g10690	148	0.00136	inorganic phosphate transporter, putative, expressed	'transport.phosphate'
LOC_Os05g50770	147.5	3.54e-07	C4-dicarboxylate transporter/malic acid transport protein, expressed	'transport.metabolite transporters at the mitochondrial membrane'
LOC_Os03g09900	147	6.78e-23	membrane protein, putative, expressed	'hormone metabolism.auxin.induced-regulated-responsive-activated'
LOC_Os05g05110	146	1.32e-38	expressed protein	'not assigned.unknown'
LOC_Os12g03640	146	6.71e-10	S-locus-like receptor protein kinase, putative, expressed	'protein.postranslational modification'
LOC_Os10g38470	145	1.42e-15	glutathione S-transferase, putative, expressed	'misc.glutathione S transferases'
LOC_Os08g37050	144	5.76e-10	gibberellin receptor GID1L2, putative, expressed	'Biodegradation of Xenobiotics'
LOC_Os12g36850	144	7.85e-11	pathogenesis-related Bet v I family protein, putative, expressed	'not assigned.unknown'
LOC_Os10g39340	143.267	4.55e-05	aspartic proteinase nepenthesin precursor, putative, expressed	'protein.degradation.aspartate protease'
LOC_Os07g29960	141	2.02e-19	cytochrome P450, putative, expressed	'misc.cytochrome P450'
LOC_Os03g50410	139.4	2.29e-06	lipase family protein, expressed	'signalling.calcium'
LOC_Os01g37750	138	6.55e-11	glutathione S-transferase, putative, expressed	'misc.glutathione S transferases'
LOC_Os04g49210	137	1.65e-17	naringenin,2-oxoglutarate 3-dioxygenase, putative, expressed	'hormone metabolism.ethylene.synthesis-degradation'
LOC_Os08g08020	137	8.57e-19	expressed protein	'not assigned.unknown'
LOC_Os09g32730	137	5.48e-07	zinc finger, C3HC4 type domain containing protein, expressed	'not assigned.unknown'
LOC_Os04g30250	137	2.64e-10	wall-associated receptor kinase-like 5 precursor, putative, expressed	'signalling.receptor kinases.wall associated kinase'
LOC_Os10g37570	136	6.65e-12	OsFBDUF49 - F-box and DUF domain containing protein, expressed	'not assigned.unknown'
LOC_Os03g60570	135	1.81e-06	ZOS3-22 - C2H2 zinc finger protein, expressed	'not assigned.unknown'
LOC_Os01g20206	135	6.01e-09	methyltransferase, putative, expressed	'development.unspecified'
LOC_Os12g25090	135	0.00147	expressed protein	'not assigned.unknown'
LOC_Os02g12020	134.333	1.75e-25	expressed protein	'not assigned.unknown'
LOC_Os01g71670	133	7.89e-29	glycosyl hydrolases family 17, putative, expressed	'misc.beta 1,3 glucan hydrolases.glucan endo-1,3-beta-glucosidase'
LOC_Os02g35329	133	5.14e-08	RING-H2 finger protein ATL3F, putative, expressed	'protein.degradation.ubiquitin.E3.RING'
LOC_Os10g39100	132	4.16e-71	uncharacterized Cys-rich domain containing protein, putative, expressed	'not assigned.unknown'
LOC_Os01g52514	131.667	3.76e-25	B3 DNA binding domain containing protein, expressed	'RNA.regulation of transcription.B3 transcription factor family'
LOC_Os05g07940	131	4.9e-17	glyoxalase family protein, putative, expressed	'Biodegradation of Xenobiotics.lactoylglutathione lyase'
LOC_Os03g52390	131	1.02e-06	PIII1 - Proteinase inhibitor II family protein precursor, expressed	'not assigned.unknown'
LOC_Os04g01874	131	0.000221	protein kinase, putative, expressed	'signalling.receptor kinases.misc'
LOC_Os08g07100	130.267	1.59e-06	terpene synthase, putative, expressed	'secondary metabolism.isoprenoids.terpenoids'
LOC_Os04g42830	130	1.4e-13	transferase family protein, putative, expressed	'secondary metabolism.phenylpropanoids'
LOC_Os03g12510	129.867	4.91e-06	non-symbiotic hemoglobin 2, putative, expressed	'redox.heme'
LOC_Os10g25290	129	1.67e-16	ZIM domain containing protein, putative, expressed	'RNA.regulation of transcription.C2C2(Zn) CO-like, Constans-like zinc finger family'
LOC_Os08g24480	129	2.74e-34	HAT family dimerisation domain containing protein, identical, putative, expressed	'DNA.synthesis/chromatin structure.retrotransposon/transposase.hat-like transposase'
LOC_Os12g08920	129	5.54e-12	peroxidase precursor, putative, expressed	'misc.peroxidases'
LOC_Os07g30369	128.167	2.67e-07	indole-3-acetate beta-glucosyltransferase, putative, expressed	'misc.UDP glucosyl and glucoronyl transferases'
LOC_Os10g25420	128	2.29e-20	GDSL-like lipase/acylhydrolase, putative, expressed	'misc.GDSL-motif lipase'
LOC_Os05g50180	128	3.04e-21	OsCML14 - Calmodulin-related calcium sensor protein, expressed	'signalling.calcium'
LOC_Os09g38239	127.267	1.76e-07	sulfotransferase domain containing protein, expressed	'lipid metabolism.''exotics'' (steroids, squalene etc)'
LOC_Os08g42800	127	3.32e-10	expressed protein	'not assigned.unknown'
LOC_Os04g22120	127	1.57e-20	protein kinase, putative, expressed	'protein.postranslational modification'
LOC_Os03g13210	126.933	3.95e-09	peroxidase precursor, putative, expressed	'misc.peroxidases'
LOC_Os12g37519	126	2.9e-19	retrotransposon protein, putative, unclassified, expressed	'not assigned.unknown'
LOC_Os10g27980	126	1.42e-29	transmembrane amino acid transporter protein, putative, expressed	'transport.amino acids'
LOC_Os04g50950	126	1.28e-06	peptide transporter PTR2, putative, expressed	'transport.peptides and oligopeptides'
LOC_Os05g02450	125.333	2.44e-24	expressed protein	'not assigned.unknown'
LOC_Os04g10000	125	2.5e-08	sex determination protein tasselseed-2, putative, expressed	'misc.short chain dehydrogenase/reductase (SDR)'
LOC_Os02g06190	125	1.37e-17	phytosulfokine receptor precursor, putative, expressed	'signalling.receptor kinases.leucine rich repeat XI'
LOC_Os01g55340	124	8.32e-19	dof zinc finger domain containing protein, putative, expressed	'RNA.regulation of transcription.C2C2(Zn) DOF zinc finger family'
LOC_Os03g17870	123.633	0.000192	metallothionein, putative, expressed	'metal handling.binding, chelation and storage'
LOC_Os10g41330	123	2.39e-18	AP2 domain containing protein, expressed	'hormone metabolism.ethylene.signal transduction'
LOC_Os11g44820	122.033	7.76e-12	expressed protein	'not assigned.unknown'
LOC_Os02g37160	122	1.63e-25	heavy metal transport/detoxification protein, putative, expressed	'not assigned.unknown'
LOC_Os03g64260	121.467	0.000214	AP2 domain containing protein, expressed	'hormone metabolism.ethylene.signal transduction'
LOC_Os04g33240	121	5.23e-05	sex determination protein tasselseed-2, putative, expressed	'misc.short chain dehydrogenase/reductase (SDR)'
LOC_Os09g08450	120.667	1.05e-23	ulp1 protease family, C-terminal catalytic domain containing protein, expressed	'not assigned.unknown'
LOC_Os04g46970	120	6.2e-37	glucosyltransferase, putative, expressed	'misc.UDP glucosyl and glucoronyl transferases'
LOC_Os04g39320	120	2.63e-44	expressed protein	'not assigned.unknown'
LOC_Os12g13640	119.667	1.44e-23	glycosyltransferase, putative, expressed	'not assigned.unknown'
LOC_Os10g30410	119	1.19e-20	cytochrome P450 71D7, putative, expressed	'misc.cytochrome P450'
LOC_Os08g26520	119	1e-10	expressed protein	'not assigned.unknown'
LOC_Os04g25650	119	2.59e-11	cysteine-rich receptor-like protein kinase, putative, expressed	'not assigned.unknown'
LOC_Os12g06180	117	1.63e-36	HVA22, putative, expressed	'hormone metabolism.abscisic acid.synthesis-degradation'
LOC_Os07g03170	117	4.67e-10	expressed protein	'not assigned.unknown'
LOC_Os02g48210	117	3.79e-46	lectin-like protein kinase, putative, expressed	'protein.postranslational modification'
LOC_Os08g43120	117	5.01e-11	Plant PDR ABC transporter associated domain containing protein, expressed	'transport.ABC transporters and multidrug resistance systems'
LOC_Os03g62230	116	9.66e-34	ZOS3-24 - C2H2 zinc finger protein, expressed	'RNA.regulation of transcription.C2H2 zinc finger family'
LOC_Os05g04490	115	0.00304	peroxidase precursor, putative, expressed	'misc.peroxidases'
LOC_Os09g29510	115	0.00193	OsWAK80 - OsWAK receptor-like protein kinase, expressed	'protein.postranslational modification.kinase.receptor like cytoplasmatic kinase VII'
LOC_Os05g33160	115	5.43e-12	inactive receptor kinase At1g27190 precursor, putative, expressed	'signalling.receptor kinases.leucine rich repeat X'
LOC_Os03g43100	114.833	7.03e-23	expressed protein	'not assigned.unknown'
LOC_Os10g02970	114.333	6.39e-23	Leucine rich repeat N-terminal domain containing protein, putative, expressed	'signalling.receptor kinases.leucine rich repeat XII'
LOC_Os12g01400	114.033	2.5e-20	OsCML26 - Calmodulin-related calcium sensor protein, expressed	'signalling.calcium'
LOC_Os01g52570	114	8.35e-23	lachrymatory factor synthase, putative, expressed	'not assigned.unknown'
LOC_Os01g43320	114	1.27e-19	transmembrane amino acid transporter protein, putative, expressed	'transport.amino acids'
LOC_Os03g18850	113	1.3e-21	pathogenesis-related Bet v I family protein, putative, expressed	'not assigned.unknown'
LOC_Os02g11870	113	6.55e-10	expressed protein	'not assigned.unknown'
LOC_Os02g12350	112	6.49e-14	histone deacetylase, putative, expressed	'RNA.regulation of transcription.HDA'
LOC_Os08g09020	112	5.05e-10	Cupin domain containing protein, expressed	'stress.abiotic.unspecified'
LOC_Os10g34910	112	6.39e-28	secretory protein, putative, expressed	'stress.biotic'
LOC_Os07g33780	112	9.21e-25	pleiotropic drug resistance protein 5, putative, expressed	'transport.ABC transporters and multidrug resistance systems'
LOC_Os08g37660	111	0.0133	plastocyanin-like domain containing protein, putative, expressed	'misc.plastocyanin-like'
LOC_Os09g27500	108.567	0.000307	cytochrome P450, putative, expressed	'misc.cytochrome P450'
LOC_Os06g37224	108	0.000288	cytochrome P450, putative, expressed	'misc.cytochrome P450'
LOC_Os02g54790	108	5.46e-22	expressed protein	'not assigned.unknown'
LOC_Os02g27350	107.267	7.64e-22	expressed protein	'not assigned.unknown'
LOC_Os12g43970	107	9.87e-66	hydrolase, alpha/beta fold family domain containing protein, expressed	'misc.misc2'
LOC_Os02g50450	107	6.75e-12	hypothetical protein	'not assigned.unknown'
LOC_Os06g47560	107	1.87e-10	expressed protein	'not assigned.unknown'
LOC_Os08g36630	107	1.42e-06	bifunctional monodehydroascorbate reductase and carbonic anhydrasenectarin-3 precursor, putative, expressed	'TCA / org. transformation.carbonic anhydrases'
LOC_Os03g10300	106.8	2.09e-06	haemolysin-III, putative, expressed	'not assigned.unknown'
LOC_Os05g38860	106	3.59e-24	expressed protein	'not assigned.unknown'
LOC_Os02g12380	106	1.63e-18	histone deacetylase, putative, expressed	'RNA.regulation of transcription.HDA'
LOC_Os12g10140	106	1.66e-11	O-methyltransferase, putative, expressed	'secondary metabolism.phenylpropanoids.lignin biosynthesis.COMT'
LOC_Os11g44340	106	5.38e-29	calmodulin binding protein, putative, expressed	'signalling.calcium'
LOC_Os11g34020	105	4.33e-07	protein binding protein, putative, expressed	'not assigned.unknown'
LOC_Os04g11810	105	4.57e-06	transferase family protein, putative, expressed	'secondary metabolism.phenylpropanoids'
LOC_Os01g71350	104	3.62e-44	glycosyl hydrolases family 17, putative, expressed	'misc.beta 1,3 glucan hydrolases.glucan endo-1,3-beta-glucosidase'
LOC_Os01g57510	103	0.000151	receptor protein kinase, putative, expressed	'signalling.receptor kinases.S-locus glycoprotein like'
LOC_Os05g46840	102	2.62e-06	proline-rich protein, putative, expressed	'not assigned.unknown'
LOC_Os04g52504	102	8.19e-34	adhesive/proline-rich protein, putative, expressed	'not assigned.unknown'
LOC_Os04g51160	101	1.4e-09	transposon protein, putative, unclassified, expressed	'mitochondrial electron transport / ATP synthesis.alternative oxidase'
LOC_Os05g24770	101	3.75e-11	reticulon domain containing protein, putative, expressed	'stress.biotic'
LOC_Os08g31250	100	7.02e-46	C1-like domain containing protein, expressed	'not assigned.unknown'
LOC_Os07g02590	99.9	1.57e-08	expressed protein	'not assigned.unknown'
LOC_Os08g10010	99.4	5.99e-11	acyl-desaturase, chloroplast precursor, putative, expressed	'lipid metabolism.FA synthesis and FA elongation.ACP desaturase'
LOC_Os05g50580	99.3	6.18e-20	OsSCP30 - Putative Serine Carboxypeptidase homologue, expressed	'protein.degradation.serine protease'
LOC_Os10g25310	99.3	6.89e-08	SPX domain containing protein, putative, expressed	'stress.abiotic'
LOC_Os09g08920	99.2667	3.55e-07	cytochrome P450, putative, expressed	'misc.cytochrome P450'
LOC_Os01g65700	98.5	4.11e-41	expressed protein	'not assigned.unknown'
LOC_Os12g26290	98.2667	3.51e-05	alpha-DOX2, putative, expressed	'stress.abiotic'
LOC_Os06g36560	97.1	1.36e-13	inositol oxygenase, putative, expressed	'minor CHO metabolism.myo-inositol.myo inositol oxygenases'
LOC_Os02g32900	97.0333	2.73e-20	expressed protein	'not assigned.unknown'
LOC_Os08g39660	97	3.24e-14	cytochrome P450, putative, expressed	'misc.cytochrome P450'
LOC_Os03g21710	96.8	2.1e-16	WRKY79, expressed	'RNA.regulation of transcription.WRKY domain transcription factor family'
LOC_Os05g13970	96.6667	4.2e-13	phosphorylase domain containing protein, putative, expressed	'not assigned.unknown'
LOC_Os03g57640	96.3	4.6e-12	gibberellin receptor GID1L2, putative, expressed	'Biodegradation of Xenobiotics'
LOC_Os01g70525	96.2	8.92e-10	tropinone reductase, putative, expressed	'misc.nitrilases, *nitrile lyases, berberine bridge enzymes, reticuline oxidases, troponine reductases'
LOC_Os06g06750	95.7	4.39e-14	OsMADS5 - MADS-box family gene with MIKCc type-box, expressed	'RNA.regulation of transcription.MADS box transcription factor family'
LOC_Os05g39560	95.6	3.57e-07	metal cation transporter, putative, expressed	'transport.metal'
LOC_Os11g10710	95	3.72e-09	protein kinase domain containing protein, expressed	'signalling.receptor kinases.S-locus glycoprotein like'
LOC_Os02g48710	94.6	9.45e-29	expressed protein	'not assigned.unknown'
LOC_Os09g29660	94.6	1.3e-11	white-brown complex homolog protein 11, putative, expressed	'transport.ABC transporters and multidrug resistance systems'
LOC_Os10g02250	94.1667	3.39e-11	OsWAK95 - OsWAK receptor-like protein kinase, expressed	'signalling.receptor kinases.misc'
LOC_Os01g64450	93.9	0.000127	harpin-induced protein 1 domain containing protein, expressed	'stress.biotic'
LOC_Os01g64470	93.8	3.69e-53	harpin-induced protein 1 domain containing protein, expressed	'development.unspecified'
LOC_Os11g42290	93.8	0.00321	transferase family protein, putative, expressed	'not assigned.unknown'
LOC_Os03g08310	93.7	2.41e-10	ZIM domain containing protein, putative, expressed	'RNA.regulation of transcription.C2C2(Zn) CO-like, Constans-like zinc finger family'
LOC_Os04g41680	93.3	9.94e-20	CHIT3 - Chitinase family protein precursor, expressed	'stress.biotic'
LOC_Os08g38110	93.2667	1.13e-06	cytokinin-O-glucosyltransferase 1, putative, expressed	'misc.UDP glucosyl and glucoronyl transferases'
LOC_Os01g02680	93.2333	9.65e-20	protein kinase domain containing protein, expressed	'protein.postranslational modification'
LOC_Os08g13440	93.2	5.91e-06	cupin domain containing protein, expressed	'stress.abiotic.unspecified'
LOC_Os02g11020	93	8.82e-13	cytochrome P450 72A1, putative, expressed	'misc.cytochrome P450'
LOC_Os01g03330	93	9.82e-09	BBTI3 - Bowman-Birk type bran trypsin inhibitor precursor, expressed	'not assigned.unknown'
LOC_Os01g43720	92.1	6.01e-09	cytochrome P450 72A1, putative, expressed	'misc.cytochrome P450'
LOC_Os06g33970	92	2.46e-19	VQ domain containing protein, putative, expressed	'not assigned.unknown'
LOC_Os01g12430	91.4	6.44e-15	receptor-like protein kinase, putative, expressed	'signalling.receptor kinases.S-locus glycoprotein like'
LOC_Os01g39990	91.3	2.08e-21	expressed protein	'not assigned.unknown'
LOC_Os12g44210	91.2	1.72e-12	ATPase, AAA family domain containing protein, expressed	'protein.degradation.AAA type'
LOC_Os01g39330	90.8	2.06e-10	helix-loop-helix DNA-binding domain containing protein, expressed	'RNA.regulation of transcription.bHLH,Basic Helix-Loop-Helix family'
LOC_Os05g47660	90.4	3.07e-19	lipid phosphatase protein, putative, expressed	'misc.acid and other phosphatases'
LOC_Os01g52330	90	1.2e-38	NB-ARC domain containing protein, expressed	'stress.biotic.PR-proteins'
LOC_Os04g49360	89.9	4.92e-15	OsFBX149 - F-box domain containing protein, expressed	'not assigned.unknown'
LOC_Os07g44850	89.6	0.00325	gibberellin receptor GID1L2, putative, expressed	'Biodegradation of Xenobiotics'
LOC_Os03g13300	89.3	2.63e-63	glutamate decarboxylase, putative, expressed	'amino acid metabolism.synthesis.central amino acid metabolism.GABA.Glutamate decarboxylase'
LOC_Os12g44220	89.3	9.51e-27	ATPase 2, putative, expressed	'protein.degradation.AAA type'
LOC_Os01g73390	88.5	0.000254	expressed protein	'signalling.receptor kinases.S-locus glycoprotein like'
LOC_Os12g11980	88.1	3.86e-31	expressed protein	'not assigned.unknown'
LOC_Os03g05900	88	1.33e-26	expressed protein	'misc.oxidases - copper, flavone etc.'
LOC_Os04g13000	87.7333	8.48e-14	retrotransposon protein, putative, LINE subclass, expressed	'not assigned.unknown'
LOC_Os11g29210	87.7	4.63e-13	resistance-gene-interacting protein, putative, expressed	'not assigned.unknown'
LOC_Os05g44260	87.3667	4.24e-05	DUF584 domain containing protein, putative, expressed	'not assigned.unknown'
LOC_Os08g34790	87.3	2.45e-10	AMP-binding domain containing protein, expressed	'secondary metabolism.phenylpropanoids.lignin biosynthesis.4CL'
LOC_Os02g04340	86.7	6.07e-28	NIN-like protein 2, putative, expressed	'RNA.regulation of transcription.NIN-like bZIP-related family'
LOC_Os04g35250	86.5	8.41e-24	MONOCULM 1, putative, expressed	'RNA.regulation of transcription.GRAS transcription factor family'
LOC_Os04g29950	86	5.1e-14	wall-associated receptor kinase, putative, expressed	'not assigned.unknown'
LOC_Os04g03830	85.9	6.79e-60	OsWAK29 - OsWAK receptor-like protein kinase, expressed	'signalling.receptor kinases.misc'
LOC_Os04g56120	85.7333	3.63e-08	protein kinase domain containing protein, expressed	'protein.postranslational modification'
LOC_Os01g10230	85.7	1.89e-06	lachrymatory factor synthase, putative, expressed	'not assigned.unknown'
LOC_Os01g29330	85.3	7.69e-07	expressed protein	'not assigned.unknown'
LOC_Os08g04340	85.1	1.3e-17	plastocyanin-like domain containing protein, putative, expressed	'misc.plastocyanin-like'
LOC_Os02g13260	84.9	5.99e-05	F-box family protein, putative, expressed	'protein.degradation.ubiquitin.E3.SCF.FBOX'
LOC_Os04g29930	84.8	8.69e-30	OsWAK42 - OsWAK receptor-like protein kinase, expressed	'signalling.receptor kinases.misc'
LOC_Os05g30010	84.2	2.64e-15	WD domain, G-beta repeat domain containing protein, expressed	'not assigned.unknown'
LOC_Os02g46180	83.4	1.54e-12	DUF581 domain containing protein, expressed	'not assigned.unknown'
LOC_Os12g01900	82.8	1.8e-09	retrotransposon protein, putative, unclassified, expressed	'DNA.unspecified'
LOC_Os07g48450	82.6333	9.03e-06	no apical meristem protein, putative, expressed	'development.unspecified'
LOC_Os06g46740	81.9	6.14e-13	early nodulin 20 precursor, putative, expressed	'misc.plastocyanin-like'
LOC_Os02g22160	81.9	1.91e-13	DNA binding protein, putative, expressed	'not assigned.unknown'
LOC_Os12g11500	81.6	7.97e-15	resistance protein SlVe1 precursor, putative, expressed	'stress.biotic.PR-proteins'
LOC_Os01g58320	81.2	1.2e-08	expressed protein	'not assigned.unknown'
LOC_Os07g08430	81.1	1.07e-09	indole-3-glycerol phosphate lyase, chloroplast precursor, putative, expressed	'amino acid metabolism.synthesis.aromatic aa.tryptophan.tryptophan synthase'
LOC_Os12g36830	80.6	8.32e-11	pathogenesis-related Bet v I family protein, putative, expressed	'not assigned.unknown'
LOC_Os06g12150	80.5	1.24e-08	shikimate kinase, putative, expressed	'amino acid metabolism.synthesis.aromatic aa.chorismate.shikimate kinase'
LOC_Os04g03100	80.5	1.11e-12	OsSub35 - Putative Subtilisin homologue, expressed	'protein.degradation.subtilases'
LOC_Os01g06740	80.1	2.18e-59	ribosome inactivating protein, putative, expressed	'not assigned.unknown'
LOC_Os03g38800	80	3.56e-15	AAA family ATPase, putative, expressed	'protein.degradation.AAA type'
LOC_Os06g42560	78.9	2.26e-17	tryptophan synthase beta chain 2, putative, expressed	'amino acid metabolism.synthesis.aromatic aa.tryptophan.tryptophan synthase'
LOC_Os01g42400	78.9	1.15e-05	STE_MEK_ste7_MAP2K.3 - STE kinases include homologs to sterile 7, sterile 11 and sterile 20 from yeast, expressed	'signalling.MAP kinases'
LOC_Os01g71680	78.7333	2.85e-12	glycosyl hydrolases family 17, putative, expressed	'misc.beta 1,3 glucan hydrolases.glucan endo-1,3-beta-glucosidase'
LOC_Os08g34280	78.7	2.52e-24	cinnamoyl-CoA reductase, putative, expressed	'misc.alcohol dehydrogenases'
LOC_Os10g40890	78.6667	2.84e-10	retrotransposon protein, putative, unclassified, expressed	'RNA.transcription'
LOC_Os11g38160	78.6	4.21e-37	transporter family protein, putative, expressed	'transport.sugars'
LOC_Os11g03320	78.5667	2.23e-17	expressed protein	'not assigned.unknown'
LOC_Os01g60020	78.5	6.52e-15	NAC domain transcription factor, putative, expressed	'development.unspecified'
LOC_Os08g23150	78.5	7.6e-15	indole-3-glycerol phosphate synthase, chloroplast precursor, putative, expressed	'amino acid metabolism.synthesis.aromatic aa.tryptophan.indole-3-glycerol phosphate synthase'
LOC_Os03g04870	78.1	4.57e-11	expressed protein	'not assigned.unknown'
LOC_Os03g47280	77.9	9.78e-09	VQ domain containing protein, putative, expressed	'not assigned.unknown'
LOC_Os08g10290	77.3	1.03e-56	SHR5-receptor-like kinase, putative, expressed	'signalling.receptor kinases.leucine rich repeat VIII-2'
LOC_Os12g29690	76.8	4.04e-17	NBS-LRR disease resistance protein, putative, expressed	'stress.biotic.PR-proteins'
LOC_Os03g02470	76.4	3.44e-08	expressed protein	'not assigned.unknown'
LOC_Os11g15340	76.3333	6.23e-17	SAM dependent carboxyl methyltransferase family protein, putative, expressed	'hormone metabolism.salicylic acid.synthesis-degradation'
LOC_Os04g43440	76.3	1.36e-41	NB-ARC/LRR disease resistance protein, putative, expressed	'stress.biotic.PR-proteins'
LOC_Os12g04360	76.2	1.2e-13	calmodulin-like protein 1, putative, expressed	'signalling.calcium'
LOC_Os01g59000	76	2.41e-60	cytochrome P450, putative, expressed	'misc.cytochrome P450'
LOC_Os07g43800	75.5	9.78e-10	EF hand family protein, putative, expressed	'not assigned.unknown'
LOC_Os09g38830	75.3	3.75e-07	OsWAK89a - OsWAK receptor-like protein kinase, expressed	'signalling.receptor kinases.misc'
LOC_Os11g47600	75.2333	1.01e-16	glycosyl hydrolase, putative, expressed	'stress.biotic'
LOC_Os07g03790	75.2	5.22e-09	lectin-like receptor kinase 7, putative, expressed	'protein.postranslational modification'
LOC_Os08g28400	75.1333	0.000124	expressed protein	'not assigned.unknown'
LOC_Os02g04640	75.1	2.69e-08	Myb-like DNA-binding domain containing protein, putative, expressed	'RNA.regulation of transcription.G2-like transcription factor family, GARP'
LOC_Os01g53040	75.1	7.12e-32	WRKY14, expressed	'RNA.regulation of transcription.WRKY domain transcription factor family'
LOC_Os06g18140	74.9	1.87e-09	UDP-glucoronosyl and UDP-glucosyl transferase domain containing protein, expressed	'misc.UDP glucosyl and glucoronyl transferases'
LOC_Os08g40680	74.5	1.39e-16	glycosyl hydrolase, putative, expressed	'stress.biotic'
LOC_Os09g38840	74.2	0.00618	OsWAK90 - OsWAK receptor-like protein kinase, expressed	'signalling.receptor kinases.misc'
LOC_Os07g46846	74.1	3e-07	sex determination protein tasselseed-2, putative, expressed	'misc.short chain dehydrogenase/reductase (SDR)'
LOC_Os02g37250	73.7	3.12e-13	hypothetical protein	'not assigned.unknown'
LOC_Os06g05284	73.4	1.22e-10	transferase family protein, putative, expressed	'secondary metabolism.flavonoids.anthocyanins.anthocyanin 5-aromatic acyltransferase'
LOC_Os03g16950	73.3	1.5e-08	cysteine-rich repeat secretory protein 55 precursor, putative, expressed	'signalling.receptor kinases.misc'
LOC_Os11g12410	73.2	1.51e-10	serpin domain containing protein, putative, expressed	'protein.degradation.serine protease'
LOC_Os10g30560	72.7	1.43e-45	UDP-glucoronosyl and UDP-glucosyl transferase domain containing protein, expressed	'misc.UDP glucosyl and glucoronyl transferases'
LOC_Os11g29870	72.6	1.02e-15	WRKY72, expressed	'RNA.regulation of transcription.WRKY domain transcription factor family'
LOC_Os07g44920	72.3	6.69e-05	expressed protein	'not assigned.unknown'
LOC_Os07g02610	72.3	3.95e-13	expressed protein	'stress.biotic'
LOC_Os02g33820	72.2	4.12e-23	abscisic stress-ripening, putative, expressed	'not assigned.unknown'
LOC_Os11g38780	71.5333	3.53e-16	EF hand family protein, putative	'signalling.calcium'
LOC_Os05g06110	71.3	9.96e-17	villin, putative, expressed	'cell.organisation'
LOC_Os07g03020	71.2	9.68e-27	expressed protein	'not assigned.unknown'
LOC_Os03g18970	71.1	1.65e-19	protein phosphotase protein, putative, expressed	'protein.postranslational modification'
LOC_Os05g43390	70.8	1.19e-54	signal recognition particle 54 kDa protein, putative, expressed	'protein.targeting.secretory pathway.ER'
LOC_Os08g09060	70.6	5.43e-10	Cupin domain containing protein, expressed	'stress.abiotic.unspecified'
LOC_Os12g02060	70.1	2.08e-09	peroxidase precursor, putative, expressed	'misc.peroxidases'
LOC_Os06g17020	70.1	2.26e-05	anthocyanin 3-O-beta-glucosyltransferase, putative, expressed	'misc.UDP glucosyl and glucoronyl transferases'
LOC_Os08g13870	70.1	1.33e-27	S-locus lectin protein kinase family protein, putative, expressed	'protein.postranslational modification.kinase.receptor like cytoplasmatic kinase VII'
LOC_Os07g33910	70	6.91e-13	transporter family protein, putative, expressed	'transport.metabolite transporters at the envelope membrane'
LOC_Os12g42200	69.9	1.61e-06	ATCHX, putative, expressed	'transport.metal'
LOC_Os12g11420	69.6	3.62e-10	expressed protein	'not assigned.unknown'
LOC_Os10g21670	69.5667	0.000425	dehydration stress-induced protein, putative, expressed	'not assigned.unknown'
LOC_Os12g43490	69.5	1.06e-11	thaumatin, putative, expressed	'stress.biotic'
LOC_Os04g01354	69.4667	9.14e-16	chalcone synthase, putative, expressed	'secondary metabolism.flavonoids.chalcones'
LOC_Os03g20330	69.1	2.12e-22	VQ domain containing protein, putative, expressed	'not assigned.unknown'
LOC_Os11g08100	68.9	4.34e-36	eukaryotic aspartyl protease domain containing protein, expressed	'protein.degradation.aspartate protease'
LOC_Os07g37950	68.8	1.33e-11	expressed protein	'stress.biotic.PR-proteins'
LOC_Os06g37300	68.4	7.1e-09	cytochrome P450, putative, expressed	'misc.cytochrome P450'
LOC_Os02g49760	68.4	5.36e-06	potassium transporter, putative, expressed	'transport.potassium'
LOC_Os01g06560	68.2667	0.00696	transcription factor HBP-1b, putative, expressed	'RNA.regulation of transcription.bZIP transcription factor family'
LOC_Os01g37810	68.1	0.00112	expressed protein	'not assigned.unknown'
LOC_Os07g48000	68.0333	2.47e-05	retrotransposon protein, putative, unclassified, expressed	'RNA.transcription'
LOC_Os09g25070	68	2.21e-24	WRKY62, expressed	'RNA.regulation of transcription.WRKY domain transcription factor family'
LOC_Os03g48770	67.9	0.000519	Cupin domain containing protein, expressed	'stress.abiotic.unspecified'
LOC_Os12g15980	67.8667	1.68e-15	expressed protein	'not assigned.unknown'
LOC_Os09g23450	67.5	1.12e-12	expressed protein	'not assigned.unknown'
LOC_Os03g50590	67.4667	1.09e-12	expressed protein	'not assigned.unknown'
LOC_Os02g53410	67.4	1.5e-18	expressed protein	'not assigned.unknown'
LOC_Os01g32120	67.2	1.04e-06	OsCML11 - Calmodulin-related calcium sensor protein, expressed	'signalling.calcium'
LOC_Os04g59150	67.1	1.17e-09	peroxidase precursor, putative, expressed	'misc.peroxidases'
LOC_Os07g42740	67.1	5.41e-10	DUF1645 domain containing protein, putative, expressed	'not assigned.unknown'
LOC_Os08g37470	67.0333	2.69e-15	2-aminoethanethiol dioxygenase, putative, expressed	'amino acid metabolism.synthesis.serine-glycine-cysteine group.cysteine'
LOC_Os10g34450	66.9	1.31e-11	expressed protein	'not assigned.unknown'
LOC_Os04g51830	66.9	1.53e-40	OsHKT1;4 - Na+ transporter, expressed	'transport.unspecified cations'
LOC_Os02g26430	66.8	0.00084	WRKY42, expressed	'RNA.regulation of transcription.WRKY domain transcription factor family'
LOC_Os03g08410	66.7667	1.57e-08	flavin-containing monooxygenase family protein, putative, expressed	'misc.oxidases - copper, flavone etc.'
LOC_Os12g43750	66.7	1.15e-16	expressed protein	'not assigned.unknown'
LOC_Os10g18260	66.3	3.24e-08	TKL_IRAK_DUF26-lc.27 - DUF26 kinases have homology to DUF26 containing loci, expressed	'signalling.receptor kinases.S-locus glycoprotein like'
LOC_Os06g04240	66.2	8.67e-49	expressed protein	'not assigned.unknown'
LOC_Os07g39860	65.9	1.47e-13	expressed protein	'not assigned.unknown'
LOC_Os01g29870	65.7	2.62e-06	multidrug resistance protein 9, putative, expressed	'transport.ABC transporters and multidrug resistance systems'
LOC_Os05g47750	65.4	4.89e-08	Ser/Thr protein kinase, putative, expressed	'signalling.receptor kinases.wheat LRK10 like'
LOC_Os10g37670	65.2	4.87e-10	actin-depolymerizing factor, putative, expressed	'cell.organisation'
LOC_Os01g04460	65	5.9e-51	Ser/Thr protein kinase, putative, expressed	'signalling.receptor kinases.misc'
LOC_Os08g03240	64.6	1.16e-09	lectin-like receptor kinase 1, putative, expressed	'signalling.receptor kinases.misc'
LOC_Os07g03780	64.4667	6.66e-15	lectin-like receptor kinase, putative, expressed	'protein.postranslational modification'
LOC_Os02g36770	64.3	5.79e-39	galactosyltransferase family protein, putative, expressed	'protein.glycosylation.beta-1,3-galactosyltransferase(beta-1,3-GalT)'
LOC_Os07g43240	64.2667	7.6e-15	SKP1-like protein 1B, putative, expressed	'protein.degradation.ubiquitin.E3.SCF.SKP'
LOC_Os11g25510	64.2	2.5e-07	protein kinase domain containing protein, expressed	'protein.postranslational modification'
LOC_Os01g72680	64	6.79e-10	disease resistance protein RPS2, putative, expressed	'stress.biotic.PR-proteins'
LOC_Os03g58790	63.9	8.6e-11	ATPase, putative, expressed	'protein.degradation.AAA type'
LOC_Os01g51670	63.5	4.93e-10	expressed protein	'not assigned.unknown'
LOC_Os11g34570	63.2	5.47e-21	lysM domain-containing GPI-anchored protein precursor, putative, expressed	'not assigned.unknown'
LOC_Os12g38120	63.2	1.48e-10	thaumatin family domain containing protein, expressed	'stress.biotic'
LOC_Os11g47560	63.1333	1.3e-14	glycosyl hydrolase, putative, expressed	'stress.biotic'
LOC_Os10g23820	62.9667	0.000339	transferase family protein, putative, expressed	'secondary metabolism.phenylpropanoids'
LOC_Os03g38600	62.8	1.1e-09	secretory carrier-associated membrane protein, putative, expressed	'transport.misc'
LOC_Os01g04580	62.4	6.05e-15	Ser/Thr protein kinase, putative, expressed	'signalling.receptor kinases.misc'
LOC_Os06g23780	62.2667	6.49e-13	glutaryl-CoA dehydrogenase, mitochondrial precursor, putative, expressed	'lipid metabolism.lipid degradation.beta-oxidation.acyl CoA DH'
LOC_Os02g26720	62	1.42e-09	Inositol 1, 3, 4-trisphosphate 5/6-kinase, putative, expressed	'signalling.phosphinositides.inositol-1,3,4-trisphosphate 5/6-kinase'
LOC_Os11g13970	61.9333	4.46e-05	transferase family protein, putative, expressed	'secondary metabolism.phenylpropanoids'
LOC_Os06g15430	61.7	2.22e-24	expressed protein	'not assigned.unknown'
LOC_Os02g50730	61.7	9.6e-16	metalloendoproteinase 1 precursor, putative, expressed	'protein.degradation.metalloprotease'
LOC_Os01g63610	61.6	8.45e-15	retrotransposon protein, putative, unclassified, expressed	'not assigned.unknown'
LOC_Os11g36140	61.5	1.19e-11	receptor-like protein kinase 2 precursor, putative, expressed	'signalling.receptor kinases.misc'
LOC_Os11g44700	61.2	2.69e-07	calmodulin binding protein, putative, expressed	'not assigned.unknown'
LOC_Os03g20550	61	9.81e-16	WRKY55, expressed	'RNA.regulation of transcription.WRKY domain transcription factor family'
LOC_Os07g34850	61	7.28e-19	aspartic proteinase nepenthesin, putative, expressed	'RNA.regulation of transcription.unclassified'
LOC_Os01g03390	60.1	7.5e-10	BBTI7 - Bowman-Birk type bran trypsin inhibitor precursor, expressed	'not assigned.unknown'
LOC_Os05g46800	60.0333	3.99e-11	expressed protein	'not assigned.unknown'
LOC_Os05g36140	59.8	1.04e-14	expressed protein	'not assigned.unknown'
LOC_Os02g17090	59.5	1.6e-15	OsSub17 - Putative Subtilisin homologue, expressed	'protein.degradation.subtilases'
LOC_Os08g35600	59.4	1.5e-13	tyrosine protein kinase domain containing protein, putative, expressed	'protein.postranslational modification.kinase.receptor like cytoplasmatic kinase VII'
LOC_Os04g06590	59.3	1.92e-25	expressed protein	'not assigned.unknown'
LOC_Os01g03130	59.3	7.9e-17	expressed protein	'not assigned.unknown'
LOC_Os11g47870	59.2	9.28e-23	GRAS family transcription factor domain containing protein, expressed	'development.unspecified'
LOC_Os04g56000	59.2	0.000904	AGAP001055-PA, putative, expressed	'not assigned.unknown'
LOC_Os08g04560	58.7	7.47e-07	decarboxylase, putative, expressed	'secondary metabolism.N misc.alkaloid-like'
LOC_Os05g15770	58.5	2.25e-57	glycosyl hydrolase, putative, expressed	'stress.biotic'
LOC_Os02g04230	58.4	3.77e-11	CGMC_MAPKCMGC_2.7 - CGMC includes CDA, MAPK, GSK3, and CLKC kinases, expressed	'signalling.MAP kinases'
LOC_Os07g40630	58.4	2.89e-12	BRASSINOSTEROID INSENSITIVE 1 precursor, putative, expressed	'protein.postranslational modification.kinase.receptor like cytoplasmatic kinase VII'
LOC_Os02g11980	58.3667	1e-13	receptor-like protein kinase precursor, putative, expressed	'signalling.receptor kinases.leucine rich repeat XI'
LOC_Os05g31740	58.3	7.71e-17	cytochrome P450 86A2, putative, expressed	'misc.cytochrome P450'
LOC_Os12g01040	58	0.00443	exo70 exocyst complex subunit domain containing protein, expressed	'cell.vesicle transport'
LOC_Os07g26630	58	2.05e-28	aquaporin protein, putative, expressed	'transport.Major Intrinsic Proteins.PIP'
LOC_Os02g12540	57.8667	1.45e-13	cytochrome P450, putative, expressed	'misc.cytochrome P450'
LOC_Os03g63620	57.4	3.59e-30	tetraspanin family protein, putative, expressed	'development.unspecified'
LOC_Os05g27590	57.4	0.000189	wound-induced protein WI12, putative, expressed	'not assigned.unknown'
LOC_Os04g54140	57.3333	3.89e-09	receptor-like kinase, putative, expressed	'signalling.receptor kinases.S-locus glycoprotein like'
LOC_Os11g39920	57.1	1.6e-13	expressed protein	'not assigned.unknown'
LOC_Os06g05300	57	8.23e-07	transferase family protein, putative, expressed	'not assigned.unknown'
LOC_Os06g29220	56.9	6.72e-09	erythronate-4-phosphate dehydrogenase domain containing protein, expressed	'C1-metabolism'
LOC_Os07g39720	56.9	8.53e-27	expressed protein	'not assigned.unknown'
LOC_Os04g13210	56.8	8.59e-26	multidrug resistance-associated protein, putative, expressed	'transport.ABC transporters and multidrug resistance systems'
LOC_Os01g05064	56.7	1.56e-14	expressed protein	'not assigned.unknown'
LOC_Os01g09080	56.6	3.87e-06	WRKY107, expressed	'RNA.regulation of transcription.WRKY domain transcription factor family'
LOC_Os12g40419	56.6	6.62e-10	protein kinase domain containing protein, expressed	'protein.postranslational modification.kinase.receptor like cytoplasmatic kinase VII'
LOC_Os05g48010	56.5	9.94e-10	MYB family transcription factor, putative, expressed	'RNA.regulation of transcription.MYB domain transcription factor family'
LOC_Os02g05970	56.5	1.59e-48	phytosulfokine receptor precursor, putative, expressed	'signalling.receptor kinases.misc'
LOC_Os01g12420	56.3333	3.03e-09	receptor-like protein kinase, putative, expressed	'protein.postranslational modification.kinase.receptor like cytoplasmatic kinase VII'
LOC_Os11g14380	56	4.12e-16	resistance protein LR10, putative, expressed	'stress.biotic.PR-proteins'
LOC_Os01g73200	55.9	1.97e-07	peroxidase precursor, putative, expressed	'misc.peroxidases'
LOC_Os08g25839	55.8	9.8e-11	expressed protein	'not assigned.unknown'
LOC_Os07g02570	55.8	6.89e-39	NB-ARC domain containing protein, expressed	'stress.biotic'
LOC_Os06g25010	55.8	1.43e-10	glycosyl hydrolase, putative, expressed	'stress.biotic'
LOC_Os05g27000	55.6	4.14e-06	expressed protein	'not assigned.unknown'
LOC_Os11g07690	55.2	0.000244	dirigent, putative, expressed	'stress.biotic.PR-proteins'
LOC_Os09g32570	54.7	3.05e-43	alcohol dehydrogenase GroES-like domain containing protein, expressed	'misc.oxidases - copper, flavone etc.'
LOC_Os03g08320	54.6	1.21e-23	ZIM domain containing protein, putative, expressed	'RNA.regulation of transcription.C2C2(Zn) CO-like, Constans-like zinc finger family'
LOC_Os05g39860	54.3	9.86e-16	expressed protein	'not assigned.unknown'
LOC_Os01g63580	54.1	2.91e-08	glycerol-3-phosphate acyltransferase, putative, expressed	'lipid metabolism.Phospholipid synthesis'
LOC_Os06g05320	54.1	4.38e-18	transferase family protein, putative, expressed	'secondary metabolism.flavonoids.anthocyanins.anthocyanin 5-aromatic acyltransferase'
LOC_Os09g27580	53.9	2.26e-06	potassium transporter, putative, expressed	'transport.potassium'
LOC_Os10g38340	53.7	0.000124	glutathione S-transferase GSTU6, putative, expressed	'misc.glutathione S transferases'
LOC_Os11g37960	53.7	3.32e-13	WIP4 - Wound-induced protein precursor, expressed	'stress.biotic'
LOC_Os01g28840	53.7	1.23e-15	C4-dicarboxylate transporter/malic acid transport protein, expressed	'transport.metabolite transporters at the mitochondrial membrane'
LOC_Os08g13080	53.6667	7.15e-13	retrotransposon protein, putative, unclassified, expressed	'DNA.synthesis/chromatin structure.retrotransposon/transposase.hat-like transposase'
LOC_Os04g03810	53.5333	4.34e-11	OsSub38 - Putative Subtilisin homologue, expressed	'protein.degradation.subtilases'
LOC_Os08g31140	53.5	4.64e-11	heavy metal-associated domain containing protein, expressed	'metal handling.binding, chelation and storage'
LOC_Os01g06640	53.4333	1.75e-11	basic helix-loop-helix, putative, expressed	'RNA.regulation of transcription.bHLH,Basic Helix-Loop-Helix family'
LOC_Os04g48460	53.4	8.36e-06	cytochrome P450, putative, expressed	'misc.cytochrome P450'
LOC_Os03g60260	53.2	2.55e-47	ANT1, putative, expressed	'transport.amino acids'
LOC_Os02g17600	52.9	6.9e-08	galactoside 2-alpha-L-fucosyltransferase, putative, expressed	'cell wall.hemicellulose synthesis'
LOC_Os09g39620	52.9	5.38e-21	protein kinase family protein, putative, expressed	'protein.postranslational modification.kinase.receptor like cytoplasmatic kinase VII'
LOC_Os11g34610	52.8	1.54e-20	TKL_IRAK_DUF26-lc.28 - DUF26 kinases have homology to DUF26 containing loci, expressed	'signalling.receptor kinases.S-locus glycoprotein like'
LOC_Os04g32920	52.7	3.69e-10	potassium transporter, putative, expressed	'transport.potassium'
LOC_Os10g38160	52.6	3.13e-19	glutathione S-transferase, putative, expressed	'misc.glutathione S transferases'
LOC_Os03g48780	52.5	3.8e-05	Cupin domain containing protein, expressed	'stress.abiotic.unspecified'
LOC_Os05g39720	52.3	1.5e-19	WRKY70, expressed	'RNA.regulation of transcription.WRKY domain transcription factor family'
LOC_Os05g38264	52.3	0.000177	expressed protein	'not assigned.unknown'
LOC_Os01g57073	52.3	5.61e-16	insulin-degrading enzyme, putative, expressed	'protein.degradation.metalloprotease'
LOC_Os08g10330	52.2	4.83e-09	SHR5-receptor-like kinase, putative, expressed	'signalling.receptor kinases.leucine rich repeat VIII-2'
LOC_Os04g09260	52	6.62e-10	transferase family protein, putative, expressed	'secondary metabolism.phenylpropanoids'
LOC_Os05g47650	51.9	1.34e-43	B3 DNA binding domain containing protein, expressed	'RNA.regulation of transcription.AP2/EREBP, APETALA2/Ethylene-responsive element binding protein family'
LOC_Os07g46030	51.9	0.000624	expressed protein	'not assigned.unknown'
LOC_Os06g22290	51.8	9.94e-05	legume lectins beta domain containing protein, expressed	'protein.postranslational modification'
LOC_Os07g42160	51.8	2.61e-40	HD domain containing protein, putative, expressed	'signalling.calcium'
LOC_Os09g20510	51.8	0.00022	transporter, putative, expressed	'transport.misc'
LOC_Os07g35740	51.6333	2.83e-07	TKL_IRAK_DUF26-ld.2 - DUF26 kinases have homology to DUF26 containing loci, expressed	'signalling.receptor kinases.S-locus glycoprotein like'
LOC_Os07g37730	51.6	1.21e-14	NADH-ubiquinone oxidoreductase, mitochondrial precursor, putative, expressed	'mitochondrial electron transport / ATP synthesis.NADH-DH.type II.internal matrix'
LOC_Os02g42640	51.5633	0.00373	CBS domain-containing protein, putative, expressed	'not assigned.unknown'
LOC_Os04g01890	51.5333	1.78e-09	protein kinase, putative, expressed	'protein.postranslational modification.kinase.receptor like cytoplasmatic kinase VII'
LOC_Os05g01380	51.3	4.76e-08	polygalacturonase inhibitor precursor, putative, expressed	'cell wall.degradation.pectate lyases and polygalacturonases'
LOC_Os03g61500	51.2967	0.00562	uncharacterized Cys-rich domain containing protein, putative, expressed	'not assigned.unknown'
LOC_Os12g02500	51.1333	0.00182	esterase, putative, expressed	'misc.nitrilases, *nitrile lyases, berberine bridge enzymes, reticuline oxidases, troponine reductases'
LOC_Os06g51060	50.9	3.39e-54	CHIT8 - Chitinase family protein precursor, expressed	'stress.biotic'
LOC_Os11g34590	50.7	8.36e-10	retrotransposon protein, putative, unclassified, expressed	'not assigned.unknown'
LOC_Os03g55010	50.6	6.88e-18	UDP-glucoronosyl and UDP-glucosyl transferase domain containing protein, expressed	'misc.UDP glucosyl and glucoronyl transferases'
LOC_Os07g11739	50.2	6.77e-09	cytochrome P450, putative, expressed	'misc.cytochrome P450'
LOC_Os01g72530	50.2	0.000144	OsCML31 - Calmodulin-related calcium sensor protein, expressed	'signalling.calcium'
LOC_Os07g39530	50.2	9.59e-10	BTBN16 - Bric-a-Brac, Tramtrack, Broad Complex BTB domain with non-phototropic hypocotyl 3 NPH3 domain, expressed	'signalling.light'
LOC_Os02g50600	50.1	3.21e-54	glycosyl transferase 8 domain containing protein, putative, expressed	'misc.UDP glucosyl and glucoronyl transferases'
LOC_Os03g46060	50.1	3.61e-24	thaumatin family domain containing protein, expressed	'stress.biotic'
LOC_Os07g38250	50	1.41e-15	expressed protein	'signalling.receptor kinases.misc'
LOC_Os01g72160	49.8	2.16e-20	glutathione S-transferase, putative, expressed	'misc.glutathione S transferases'
LOC_Os01g49820	49.7	1.71e-22	lipid phosphatase protein, putative, expressed	'misc.acid and other phosphatases'
LOC_Os03g16350	49.7	7.09e-42	DNA binding protein, putative, expressed	'RNA.regulation of transcription.putative transcription regulator'
LOC_Os04g41370	49.7	2.01e-16	Leucine Rich Repeat family protein, expressed	'stress.biotic.PR-proteins'
LOC_Os03g50710	49.7	6.52e-06	expressed protein	'not assigned.unknown'
LOC_Os05g27060	49.6	0.00039	retrotransposon protein, putative, unclassified, expressed	'signalling.receptor kinases.DUF 26'
LOC_Os11g45000	49.5667	0.000381	retrotransposon protein, putative, unclassified, expressed	'RNA.transcription'
LOC_Os12g11930	49.5	6.15e-12	disease resistance protein SlVe2 precursor, putative, expressed	'stress.biotic.PR-proteins'
LOC_Os10g27280	49.5	4.5e-13	thaumatin, putative, expressed	'stress.biotic'
LOC_Os06g48520	49.4	1.47e-34	disease resistance protein RPM1, putative, expressed	'stress.biotic.PR-proteins'
LOC_Os05g06610	49.3	5.6e-12	retrotransposon protein, putative, unclassified, expressed	'RNA.transcription'
LOC_Os03g20600	49.2	8.74e-10	expressed protein	'not assigned.unknown'
LOC_Os02g36619	49	2.67e-23	exo70 exocyst complex subunit, putative, expressed	'cell.vesicle transport'
LOC_Os01g45640	49	1.61e-51	tat pathway signal sequence family protein, expressed	'not assigned.unknown'
LOC_Os01g04440	49	1.41e-06	expressed protein	'signalling.receptor kinases.wheat LRK10 like'
LOC_Os03g42520	48.9	2.34e-05	expressed protein	'not assigned.unknown'
LOC_Os07g28810	48.9	1.32e-07	expressed protein	'not assigned.unknown'
LOC_Os02g52170	48.8	2.19e-15	expressed protein	'not assigned.unknown'
LOC_Os01g52320	48.6	2.4e-08	NB-ARC domain containing protein, expressed	'not assigned.unknown'
LOC_Os03g18030	48.5	6.72e-11	leucoanthocyanidin dioxygenase, putative, expressed	'secondary metabolism.flavonoids.anthocyanins'
LOC_Os04g28390	48.2667	5.05e-07	expressed protein	'not assigned.unknown'
LOC_Os11g13430	48.1	2.86e-06	RGH1A, putative, expressed	'stress.biotic.PR-proteins'
LOC_Os03g32420	47.6	1.26e-08	expressed protein	'not assigned.unknown'
LOC_Os05g05510	47.3	2.89e-06	expressed protein	'not assigned.unknown'
LOC_Os02g52540	47.3	1.34e-12	EF hand family protein, putative, expressed	'not assigned.unknown'
LOC_Os11g13490	47.2	1.86e-16	expressed protein	'not assigned.unknown'
LOC_Os12g29400	47.1	6.41e-50	GRAM domain containing protein, expressed	'hormone metabolism.abscisic acid.induced-regulated-responsive-activated'
LOC_Os03g17790	47	4.09e-13	OsRCI2-5 - Putative low temperature and salt responsive protein, expressed	'not assigned.unknown'
LOC_Os02g37180	47	6.64e-18	expressed protein	'not assigned.unknown'
LOC_Os11g42410	47	4.02e-05	expressed protein	'not assigned.unknown'
LOC_Os06g36270	46.6	1.09e-19	receptor-like protein kinase 5 precursor, putative, expressed	'signalling.receptor kinases.leucine rich repeat XI'
LOC_Os11g02290	46.4	4.35e-05	expressed protein	'not assigned.unknown'
LOC_Os06g25250	46.4	5.15e-12	endoribonuclease Dicer, putative, expressed	'RNA.processing.ribonucleases'
LOC_Os04g48700	46.2667	2.38e-11	TruB family pseudouridylate synthase, putative, expressed	'DNA.synthesis/chromatin structure'
LOC_Os05g45880	46.2	6.72e-06	phosphotransferase, putative, expressed	'lipid metabolism.Phospholipid synthesis.choline kinase'
LOC_Os11g04560	46.2	5.04e-15	calmodulin-like protein 1, putative, expressed	'signalling.calcium'
LOC_Os09g29940	46.1	1.74e-10	auxin-independent growth promoter protein, putative, expressed	'hormone metabolism.auxin.induced-regulated-responsive-activated'
LOC_Os06g20790	45.9	5.34e-07	SAM dependent carboxyl methyltransferase, putative, expressed	'hormone metabolism.salicylic acid.synthesis-degradation'
LOC_Os01g66250	45.9	1.33e-18	S-locus-like receptor protein kinase, putative, expressed	'signalling.receptor kinases.S-locus glycoprotein like'
LOC_Os10g03320	45.8	2.24e-10	UDP-glucoronosyl and UDP-glucosyl transferase domain containing protein, expressed	'misc.UDP glucosyl and glucoronyl transferases'
LOC_Os11g33394	45.7	3.54e-08	plant protein of unknown function domain containing protein, expressed	'hormone metabolism.ethylene.signal transduction'
LOC_Os09g17190	45.7	3.09e-15	OsFBX320 - F-box domain containing protein, expressed	'not assigned.unknown'
LOC_Os12g28590	45.6	0.00123	ATPase 2, putative, expressed	'protein.degradation.AAA type'
LOC_Os09g29710	45.5667	1.02e-08	beta-expansin precursor, putative, expressed	'cell wall.modification'
LOC_Os12g04150	45.5	2.29e-09	alpha/beta hydrolase fold, putative, expressed	'Biodegradation of Xenobiotics'
LOC_Os01g40580	45.5	1.31e-21	hypersensitive-induced response protein, putative, expressed	'not assigned.unknown'
LOC_Os10g32760	45.4	2.75e-09	zinc finger family protein, putative, expressed	'protein.degradation.ubiquitin.E3.RING'
LOC_Os08g25860	45.3	9.11e-22	expressed protein	'not assigned.unknown'
LOC_Os03g08940	45.1333	2.56e-06	expressed protein	'not assigned.unknown'
LOC_Os01g06660	45	4.97e-27	thiamine pyrophosphate enzyme, C-terminal TPP binding domain containing protein, expressed	'fermentation.PDC'
LOC_Os11g13820	45	1.65e-05	protein phosphatase 2C, putative, expressed	'protein.postranslational modification'
LOC_Os04g43450	44.9	3.95e-11	expressed protein	'not assigned.unknown'
LOC_Os02g11859	44.8	4.62e-18	expressed protein	'not assigned.unknown'
LOC_Os06g10000	44.6	5.77e-07	expressed protein	'not assigned.unknown'
LOC_Os03g03034	44.3333	7.42e-11	flavonol synthase/flavanone 3-hydroxylase, putative, expressed	'hormone metabolism.ethylene.synthesis-degradation'
LOC_Os12g36860	44.3	3.77e-18	pathogenesis-related protein 10, putative, expressed	'not assigned.unknown'
LOC_Os11g06234	44.2	1.38e-23	expressed protein	'not assigned.unknown'
LOC_Os11g02520	44.1	1.4e-25	WRKY104, expressed	'RNA.regulation of transcription.WRKY domain transcription factor family'
LOC_Os05g41290	44.1	7.85e-14	disease resistance RPP13-like protein 1, putative, expressed	'stress.biotic.PR-proteins'
LOC_Os12g04980	43.8	1.29e-22	DNA repair protein Rad51, putative, expressed	'DNA.repair'
LOC_Os05g47770	43.7	1.35e-14	serine/threonine-protein kinase At1g18390 precursor, putative, expressed	'protein.postranslational modification.kinase.receptor like cytoplasmatic kinase VII'
LOC_Os12g32850	43.5333	9.1e-11	cytochrome P450, putative, expressed	'misc.cytochrome P450'
LOC_Os06g17070	43.4	3.61e-05	retrotransposon protein, putative, Ty1-copia subclass, expressed	'not assigned.unknown'
LOC_Os09g23420	43.3	0.00291	expressed protein	'not assigned.unknown'
LOC_Os07g48460	43	8.82e-09	stress responsive protein, putative, expressed	'not assigned.unknown'
LOC_Os04g37700	42.9	3.47e-45	expressed protein	'not assigned.unknown'
LOC_Os04g44060	42.7333	1.17e-10	aquaporin protein, putative, expressed	'transport.Major Intrinsic Proteins.PIP'
LOC_Os05g35010	42.7	2.13e-22	cytochrome P450, putative, expressed	'misc.cytochrome P450'
LOC_Os06g45960	42.7	8.71e-15	cytochrome P450, putative, expressed	'misc.cytochrome P450'
LOC_Os04g57860	42.7	5.58e-05	endoglucanase precursor, putative, expressed	'misc.gluco-, galacto- and mannosidases.endoglucanase'
LOC_Os01g40290	42.7	6.09e-10	expressed protein	'not assigned.unknown'
LOC_Os03g39690	42.6	8.08e-44	cytochrome P450, putative, expressed	'misc.cytochrome P450'
LOC_Os01g70850	42.4	8.36e-10	esterase, putative, expressed	'misc.nitrilases, *nitrile lyases, berberine bridge enzymes, reticuline oxidases, troponine reductases'
LOC_Os12g27220	42.2667	3.11e-05	transferase family protein, putative, expressed	'secondary metabolism.phenylpropanoids'
LOC_Os02g48940	42.0333	1.97e-10	expressed protein	'not assigned.unknown'
LOC_Os01g62430	42	3.9e-21	C2 domain containing protein, putative, expressed	'not assigned.unknown'
LOC_Os07g05365	42	0.00682	photosystem II 10 kDa polypeptide, chloroplast precursor, putative, expressed	'PS.lightreaction.photosystem II.PSII polypeptide subunits'
LOC_Os06g39120	41.9	3.26e-49	expressed protein	'not assigned.unknown'
LOC_Os05g21180	41.7	1.73e-11	phosphatidic acid phosphatase-related, putative, expressed	'misc.acid and other phosphatases'
LOC_Os06g09980	41.6	4.92e-30	expressed protein	'not assigned.unknown'
LOC_Os02g53160	41.6	6.76e-06	tyrosine phosphatase family protein, putative, expressed	'protein.postranslational modification'
LOC_Os10g04490	41.5	6.65e-21	expressed protein	'not assigned.unknown'
LOC_Os04g53210	41.5	1.18e-07	hydroxyacid oxidase 1, putative, expressed	'PS.photorespiration.glycolate oxydase'
LOC_Os02g12680	41.4667	3.03e-05	cytochrome P450, putative, expressed	'hormone metabolism.jasmonate.synthesis-degradation.allene oxidase synthase'
LOC_Os04g36830	41.3333	2.34e-10	DUF567 domain containing protein, putative, expressed	'not assigned.unknown'
LOC_Os10g42130	40.9	7.26e-15	no apical meristem protein, putative, expressed	'development.unspecified'
LOC_Os01g55330	40.9	1.51e-05	embryonic protein DC-8, putative, expressed	'not assigned.unknown'
LOC_Os08g27170	40.9	1.8e-38	calmodulin binding protein, putative, expressed	'signalling.calcium'
LOC_Os12g02470	40.8	4.78e-08	WRKY65, expressed	'RNA.regulation of transcription.WRKY domain transcription factor family'
LOC_Os04g54200	40.8	1.39e-17	diacylglycerol kinase, putative, expressed	'lipid metabolism.Phospholipid synthesis.diacylglycerol kinase'
LOC_Os03g26990	40.8	4.11e-15	VQ domain containing protein, putative, expressed	'not assigned.unknown'
LOC_Os01g44120	40.7	6.56e-07	expressed protein	'not assigned.unknown'
LOC_Os04g03850	40.7	5.94e-11	OsSub39 - Putative Subtilisin homologue, expressed	'protein.degradation.subtilases'
LOC_Os10g23900	40.6333	0.000259	decarboxylase, putative, expressed	'secondary metabolism.N misc.alkaloid-like'
LOC_Os01g60600	40.6	1.12e-08	WRKY108, expressed	'RNA.regulation of transcription.WRKY domain transcription factor family'
LOC_Os09g20260	40.5667	4.44e-05	polyamine oxidase precursor, putative, expressed	'polyamine metabolism.degradation.polyamin oxidase'
LOC_Os02g09810	40.5	1.19e-22	amino acid transporter, putative, expressed	'transport.amino acids'
LOC_Os12g40180	40.2	1.38e-30	expressed protein	'not assigned.unknown'
LOC_Os02g45100	40.2	3.07e-19	mitochondrial import inner membrane translocase subunit Tim17, putative, expressed	'protein.targeting.mitochondria'
LOC_Os09g39650	40.1	1.31e-09	protein kinase family protein, putative, expressed	'signalling.receptor kinases.misc'
LOC_Os01g65060	40.1	1.24e-33	S-domain receptor-like protein kinase, putative, expressed	'signalling.receptor kinases.S-locus glycoprotein like'
LOC_Os10g25400	40	1.75e-31	GDSL-like lipase/acylhydrolase, putative, expressed	'misc.GDSL-motif lipase'
LOC_Os11g37210	39.9	2.5e-20	MTN26L5 - MtN26 family protein precursor, expressed	'not assigned.unknown'
LOC_Os11g01390	39.8667	5.26e-10	OsCML25 - Calmodulin-related calcium sensor protein, expressed	'signalling.calcium'
LOC_Os08g25030	39.8333	4.88e-10	plant protein of unknown function domain containing protein, expressed	'hormone metabolism.ethylene.signal transduction'
LOC_Os07g15340	39.7667	0.000133	hAT dimerisation domain-containing protein, putative, expressed	'DNA.unspecified'
LOC_Os05g05100	39.7	5.47e-22	expressed protein	'not assigned.unknown'
LOC_Os03g16900	39.7	8.38e-08	rab GDP dissociation inhibitor alpha, putative, expressed	'signalling.G-proteins'
LOC_Os07g39210	39.6667	3.07e-07	expressed protein	'not assigned.unknown'
LOC_Os12g14480	39.6	1.68e-06	cysteine-rich receptor-like protein kinase 23 precursor, putative, expressed	'signalling.receptor kinases.S-locus glycoprotein like'
LOC_Os12g14540	39.4	1.36e-07	expressed protein	'not assigned.unknown'
LOC_Os04g52630	39.4	4.26e-11	leucine-rich repeat-containing protein kinase family protein, putative, expressed	'signalling.receptor kinases.leucine rich repeat VIII-2'
LOC_Os03g46200	39.3	1.74e-06	acetyltransferase, GNAT family, putative, expressed	'misc.GCN5-related N-acetyltransferase'
LOC_Os06g41600	39.2333	3.72e-05	expressed protein	'not assigned.unknown'
LOC_Os01g73980	39.2	0.00232	xylem cysteine proteinase 2 precursor, putative, expressed	'protein.degradation.cysteine protease'
LOC_Os05g41370	39	5.28e-34	TKL_IRAK_DUF26-la.1 - DUF26 kinases have homology to DUF26 containing loci, expressed	'signalling.receptor kinases.S-locus glycoprotein like'
LOC_Os02g51290	38.9	7.19e-13	HVA22, putative, expressed	'hormone metabolism.abscisic acid.induced-regulated-responsive-activated'
LOC_Os02g32490	38.9	4.95e-30	AMP-binding enzyme, putative, expressed	'lipid metabolism.FA synthesis and FA elongation.acyl coa ligase'
LOC_Os06g07200	38.8	1.51e-49	syntaxin, putative, expressed	'cell.vesicle transport'
LOC_Os02g41840	38.7	7.37e-16	DUF584 domain containing protein, putative, expressed	'not assigned.unknown'
LOC_Os06g47470	38.7	1.19e-26	TKL_IRAK_DUF26-lh.2 - DUF26 kinases have homology to DUF26 containing loci, expressed	'protein.postranslational modification.kinase.receptor like cytoplasmatic kinase VII'
LOC_Os11g07680	38.7	0.000692	dirigent, putative, expressed	'stress.biotic.PR-proteins'
LOC_Os08g24630	38.6333	8.54e-10	protein kinase domain containing protein, expressed	'signalling.receptor kinases.S-locus glycoprotein like'
LOC_Os07g02990	38.4	2.29e-10	expressed protein	'not assigned.unknown'
LOC_Os08g19694	38.3333	1.02e-05	NB-ARC domain containing protein, expressed	'stress.biotic.PR-proteins'
LOC_Os02g11070	38.3	1.6e-18	3-ketoacyl-CoA synthase, putative, expressed	'lipid metabolism.FA synthesis and FA elongation.beta ketoacyl CoA synthase'
LOC_Os04g56430	38.1	1.49e-06	cysteine-rich receptor-like protein kinase, putative, expressed	'signalling.receptor kinases.misc'
LOC_Os07g02660	38.1	9.52e-20	expressed protein	'stress.biotic'
LOC_Os09g10010	38.0333	1.35e-09	expressed protein	'not assigned.unknown'
LOC_Os04g33870	37.9633	0.00136	DUF623 domain containing protein, expressed	'not assigned.unknown'
LOC_Os07g06834	37.9	6.97e-49	expressed protein	'not assigned.unknown'
LOC_Os04g56910	37.9	0.000215	transferase family protein, putative, expressed	'secondary metabolism.phenylpropanoids'
LOC_Os03g12110	37.8	5.33e-13	homocysteine S-methyltransferase protein, putative, expressed	'amino acid metabolism.synthesis.aspartate family.methionine'
LOC_Os10g41838	37.8	2.38e-09	F-box protein interaction domain containing protein, expressed	'not assigned.unknown'
LOC_Os01g03730	37.7	1.27e-09	nuclease PA3, putative, expressed	'DNA.synthesis/chromatin structure'
LOC_Os07g04000	37.5	2.13e-07	lectin-like receptor kinase, putative, expressed	'protein.postranslational modification'
LOC_Os05g40700	37.1	7.02e-37	transmembrane protein 56, putative, expressed	'not assigned.unknown'
LOC_Os03g36920	37.1	2e-09	disease resistance protein, putative, expressed	'stress.biotic.PR-proteins'
LOC_Os12g36880	37	1.65e-34	pathogenesis-related Bet v I family protein, putative, expressed	'not assigned.unknown'
LOC_Os07g40290	37	3.05e-15	OsGH3.8 - Probable indole-3-acetic acid-amido synthetase, expressed	'hormone metabolism.auxin.induced-regulated-responsive-activated'
LOC_Os01g73170	37	1.67e-18	peroxidase precursor, putative, expressed	'misc.peroxidases'
LOC_Os08g44390	36.9667	2.18e-09	EF hand family protein, putative, expressed	'signalling.calcium'
LOC_Os06g09190	36.9667	1.08e-08	mitogen-activated protein kinase kinase 5, putative, expressed	'signalling.MAP kinases'
LOC_Os01g40260	36.9	4.95e-11	WRKY77, expressed	'RNA.regulation of transcription.WRKY domain transcription factor family'
LOC_Os09g36750	36.9	9.31e-06	L-ascorbate peroxidase 4, putative, expressed	'redox.ascorbate and glutathione.ascorbate'
LOC_Os01g45520	36.6	1.68e-26	D-mannose binding lectin family protein, expressed	'protein.postranslational modification'
LOC_Os11g38790	36.5	5.09e-16	expressed protein	'not assigned.unknown'
LOC_Os04g31790	36.5	5.71e-23	expressed protein	'not assigned.unknown'
LOC_Os03g22820	36.5	2.29e-06	expressed protein	'not assigned.unknown'
LOC_Os03g58890	36.4	4.23e-12	oxidoreductase, putative, expressed	'misc.oxidases - copper, flavone etc.'
LOC_Os10g22520	36.4	4.08e-15	cellulase, putative, expressed	'not assigned.unknown'
LOC_Os01g58270	36.3	6.39e-08	OsSub7 - Putative Subtilisin homologue, expressed	'protein.degradation.subtilases'
LOC_Os12g03650	36.3	5.28e-12	D-mannose binding lectin family protein, expressed	'signalling.receptor kinases.S-locus glycoprotein like'
LOC_Os04g41380	36.3	5.85e-15	Leucine Rich Repeat family protein, expressed	'stress.biotic.PR-proteins'
LOC_Os05g45090	36.2	8.12e-43	anthocyanidin 5,3-O-glucosyltransferase, putative, expressed	'misc.UDP glucosyl and glucoronyl transferases'
LOC_Os03g04370	36.2	1.32e-33	protein-methionine-S-oxide reductase, putative, expressed	'not assigned.unknown'
LOC_Os03g52410	36.2	6.16e-15	expressed protein	'not assigned.unknown'
LOC_Os07g48760	36.2	3.39e-30	CAMK_KIN1/SNF1/Nim1_like.32 - CAMK includes calcium/calmodulin depedent protein kinases, expressed	'protein.postranslational modification'
LOC_Os01g18584	36.1	2.63e-26	WRKY9, expressed	'RNA.regulation of transcription.WRKY domain transcription factor family'
LOC_Os02g07170	36	0.000891	MYB family transcription factor, putative, expressed	'RNA.regulation of transcription.G2-like transcription factor family, GARP'
LOC_Os02g03310	35.8333	3.88e-09	KH domain containing protein, putative, expressed	'RNA.regulation of transcription.unclassified'
LOC_Os07g46870	35.7	1.42e-05	sex determination protein tasselseed-2, putative, expressed	'misc.short chain dehydrogenase/reductase (SDR)'
LOC_Os04g05650	35.6	2.55e-44	expressed protein	'not assigned.unknown'
LOC_Os03g10100	35.6	1.24e-47	transporter family protein, putative, expressed	'transport.sugars'
LOC_Os02g09490	35.5	7.93e-25	dehydrogenase, putative, expressed	'secondary metabolism.phenylpropanoids.lignin biosynthesis.CAD'
LOC_Os10g05160	35.4333	4.47e-09	expressed protein	'signalling.receptor kinases.misc'
LOC_Os05g45110	35.3	5.84e-08	anthocyanidin 5,3-O-glucosyltransferase, putative, expressed	'misc.UDP glucosyl and glucoronyl transferases'
LOC_Os09g08730	35.3	6.63e-07	pumilio domain-containing protein, putative, expressed	'not assigned.unknown'
LOC_Os02g50460	35.3	4.86e-10	immediate-early fungal elicitor protein CMPG1, putative, expressed	'RNA.regulation of transcription.PHOR1'
LOC_Os08g40830	35.2333	5.61e-09	pumilio domain-containing protein PPD1, putative, expressed	'RNA.regulation of transcription.bZIP transcription factor family'
LOC_Os11g47840	35.2	7.82e-08	OsRhmbd18 - Putative Rhomboid homologue, expressed	'protein.degradation.serine protease'
LOC_Os12g01490	35.1	2.83e-21	MYB family transcription factor, putative, expressed	'RNA.regulation of transcription.G2-like transcription factor family, GARP'
LOC_Os09g37840	35.1	0.000623	carbohydrate binding protein, putative, expressed	'signalling.receptor kinases.S-locus glycoprotein like'
LOC_Os07g02690	35.0333	5.1e-09	DUF538 domain containing protein, putative, expressed	'not assigned.unknown'
LOC_Os07g17330	34.9	6.03e-47	B12D protein, putative, expressed	'development.unspecified'
LOC_Os07g48610	34.9	3.03e-35	hydrolase, alpha/beta fold family domain containing protein, expressed	'DNA.synthesis/chromatin structure'
LOC_Os01g11150	34.9	1.6e-12	gibberellin 2-beta-dioxygenase, putative, expressed	'hormone metabolism.gibberelin.synthesis-degradation.GA2 oxidase'
LOC_Os04g53850	34.9	4.47e-31	leucoanthocyanidin reductase, putative, expressed	'secondary metabolism.flavonoids.dihydroflavonols'
LOC_Os07g36544	34.7	1.89e-24	serine/threonine-protein kinase receptor precursor, putative, expressed	'signalling.receptor kinases.S-locus glycoprotein like'
LOC_Os11g44170	34.6333	5.05e-08	calmodulin binding protein, putative, expressed	'signalling.calcium'
LOC_Os11g42190	34.6	1.86e-06	transposon protein, putative, CACTA, En/Spm sub-class, expressed	'not assigned.unknown'
LOC_Os07g33700	34.6	2.9e-18	transposon protein, putative, unclassified, expressed	'RNA.regulation of transcription.unclassified'
LOC_Os12g36940	34.6	2.62e-17	calmodulin binding protein, putative, expressed	'signalling.calcium'
LOC_Os01g58290	34.5667	7e-09	OsSub9 - Putative Subtilisin homologue, expressed	'protein.degradation.subtilases'
LOC_Os11g23080	34.5	0.00389	retrotransposon protein, putative, unclassified, expressed	'not assigned.unknown'
LOC_Os11g29290	34.4	0.00026	cytochrome P450, putative, expressed	'misc.cytochrome P450'
LOC_Os06g09310	34.4	4.97e-05	zinc finger, C3HC4 type domain containing protein, expressed	'protein.degradation.ubiquitin.E3.RING'
LOC_Os04g49180	34.1	0.00871	expressed protein	'not assigned.unknown'
LOC_Os04g53606	34	6.22e-08	expressed protein	'not assigned.unknown'
LOC_Os04g37790	33.9	3.47e-09	expressed protein	'not assigned.unknown'
LOC_Os12g22970	33.9	2.36e-05	expressed protein	'not assigned.unknown'
LOC_Os07g39740	33.8	2.94e-46	GDSL-like lipase/acylhydrolase, putative, expressed	'misc.GDSL-motif lipase'
LOC_Os10g36980	33.6	5.77e-44	transposon protein, putative, unclassified, expressed	'misc.cytochrome P450'
LOC_Os09g25430	33.6	4.61e-14	ZOS9-07 - C2H2 zinc finger protein, expressed	'not assigned.unknown'
LOC_Os11g44230	33.5667	1.08e-08	expressed protein	'not assigned.unknown'
LOC_Os04g39010	33.5	5.74e-15	heavy metal associated domain containing protein, expressed	'not assigned.unknown'
LOC_Os07g31190	33.4	4.52e-05	OsWAK71 - OsWAK receptor-like cytoplasmic kinase OsWAK-RLCK, expressed	'signalling.receptor kinases.misc'
LOC_Os10g04380	33.3	1.41e-08	expressed protein	'not assigned.unknown'
LOC_Os12g02240	33.3	0.00179	expressed protein	'not assigned.unknown'
LOC_Os04g57710	33.3	1.48e-06	expressed protein	'not assigned.unknown'
LOC_Os02g37280	33.3	1.51e-12	heavy metal transport/detoxification protein, putative, expressed	'not assigned.unknown'
LOC_Os02g26840	33.2333	1.22e-08	O-acyltransferase, putative, expressed	'secondary metabolism.wax'
LOC_Os07g22510	33.2333	1.33e-08	expressed protein	'not assigned.unknown'
LOC_Os12g24050	33.2	1.83e-41	retrotransposon protein, putative, unclassified, expressed	'RNA.transcription'
LOC_Os12g11990	33.2	1.4e-08	expressed protein	'not assigned.unknown'
LOC_Os11g01480	33.1	6.29e-28	MYB family transcription factor, putative, expressed	'RNA.regulation of transcription.G2-like transcription factor family, GARP'
LOC_Os02g53240	33.0667	3.45e-08	expressed protein	'not assigned.unknown'
LOC_Os08g25070	33	0.00041	PME/invertase inhibitor, putative, expressed	'misc.invertase/pectin methylesterase inhibitor family protein'
LOC_Os03g55420	33	1.49e-16	peroxidase precursor, putative, expressed	'misc.peroxidases'
LOC_Os01g09100	32.8	0.000822	WRKY10, expressed	'RNA.regulation of transcription.WRKY domain transcription factor family'
LOC_Os02g48190	32.8	4.63e-23	expressed protein	'not assigned.unknown'
LOC_Os08g42910	32.8	9.86e-34	peptidase, M24 family protein, putative, expressed	'protein.degradation.metalloprotease'
LOC_Os01g27860	32.7	7.77e-05	expressed protein	'not assigned.unknown'
LOC_Os01g58890	32.7	1.74e-06	cysteine proteinase inhibitor precursor protein, putative, expressed	'protein.degradation.cysteine protease'
LOC_Os02g51890	32.7	3.34e-15	RNA recognition motif containing protein, putative, expressed	'RNA.RNA binding'
LOC_Os03g58980	32.7	4.2e-18	Cupin domain containing protein, expressed	'stress.abiotic.unspecified'
LOC_Os04g03579	32.6333	1.75e-08	protein kinase, putative, expressed	'signalling.receptor kinases.misc'
LOC_Os03g60560	32.6	0.00333	ZOS3-21 - C2H2 zinc finger protein, expressed	'not assigned.unknown'
LOC_Os01g71410	32.5867	0.00241	glycosyl hydrolases family 17, putative, expressed	'misc.beta 1,3 glucan hydrolases.glucan endo-1,3-beta-glucosidase'
LOC_Os06g47360	32.5333	1.67e-08	beta-expansin precursor, putative, expressed	'cell wall.modification'
LOC_Os07g35730	32.5	2.03e-06	TKL_IRAK_DUF26-lc.23 - DUF26 kinases have homology to DUF26 containing loci, expressed	'signalling.receptor kinases.S-locus glycoprotein like'
LOC_Os01g43851	32.4	2.77e-42	cytochrome P450 72A1, putative, expressed	'misc.cytochrome P450'
LOC_Os04g49170	32.4	2.9e-14	zinc finger, C3HC4 type domain containing protein, expressed	'not assigned.unknown'
LOC_Os05g05070	32.4	0.000678	expressed protein	'not assigned.unknown'
LOC_Os07g03590	32.3333	2.46e-07	SCP-like extracellular protein, expressed	'stress.biotic'
LOC_Os11g47900	32.3	2.39e-07	SCARECROW, putative, expressed	'RNA.regulation of transcription.GRAS transcription factor family'
LOC_Os10g36030	32.2	2.36e-18	cytochrome b561, putative, expressed	'redox.ascorbate and glutathione'
LOC_Os02g57700	32.2	3.27e-05	protein kinase, putative, expressed	'signalling.receptor kinases.misc'
LOC_Os07g39360	32.1	2.18e-07	transporter family protein, putative, expressed	'transport.sugars'
LOC_Os03g29240	32	2.75e-46	PDI, putative, expressed	'not assigned.unknown'
LOC_Os06g43780	32	2.37e-18	expressed protein	'not assigned.unknown'
LOC_Os02g01800	32	4.95e-05	receptor-like protein kinase precursor, putative, expressed	'signalling.receptor kinases.leucine rich repeat XI'
LOC_Os08g31200	31.9	2.01e-06	cytokinin-O-glucosyltransferase 2, putative, expressed	'misc.UDP glucosyl and glucoronyl transferases'
LOC_Os11g10470	31.9	4.38e-14	expressed protein	'not assigned.unknown'
LOC_Os04g53830	31.9	1.34e-15	3-beta hydroxysteroid dehydrogenase/isomerase family protein, putative, expressed	'secondary metabolism.flavonoids.dihydroflavonols'
LOC_Os12g30180	31.7333	4.86e-05	protein kinase domain containing protein, expressed	'protein.postranslational modification.kinase.receptor like cytoplasmatic kinase VII'
LOC_Os07g46852	31.7	3.23e-06	sex determination protein tasselseed-2, putative, expressed	'misc.short chain dehydrogenase/reductase (SDR)'
LOC_Os01g40040	31.7	1.43e-05	expressed protein	'not assigned.unknown'
LOC_Os07g16970	31.7	8.71e-24	rab GDP dissociation inhibitor alpha, putative, expressed	'signalling.G-proteins'
LOC_Os12g26940	31.7	4.43e-30	CHASE domain containing protein, expressed	'signalling.receptor kinases.misc'
LOC_Os08g17030	31.6333	2.98e-08	transposon protein, putative, CACTA, En/Spm sub-class, expressed	'not assigned.unknown'
LOC_Os06g43384	31.6	1.82e-11	cytochrome P450, putative, expressed	'misc.cytochrome P450'
LOC_Os04g10530	31.6	1.4e-08	amidase, putative, expressed	'misc.nitrilases, *nitrile lyases, berberine bridge enzymes, reticuline oxidases, troponine reductases'
LOC_Os05g37830	31.4333	3.82e-08	expressed protein	'not assigned.unknown'
LOC_Os09g28354	31.4	3.37e-22	CPuORF39 - conserved peptide uORF-containing transcript, expressed	'RNA.regulation of transcription.HSF,Heat-shock transcription factor family'
LOC_Os08g33110	31.3	0.00159	expressed protein	'not assigned.unknown'
LOC_Os01g48000	31.1	3.05e-20	S-locus-like receptor protein kinase, putative, expressed	'protein.postranslational modification.kinase.receptor like cytoplasmatic kinase VII'
LOC_Os01g57854	31	2.52e-18	pectinesterase, putative, expressed	'cell wall.pectin*esterases.PME'
LOC_Os02g52380	30.9	4.62e-08	DUF1645 domain containing protein, putative, expressed	'not assigned.unknown'
LOC_Os01g41820	30.9	3.62e-21	cytochrome P450 72A1, putative, expressed	'misc.cytochrome P450'
LOC_Os07g46280	30.9	0.000647	Os7bglu26 - beta-mannosidase/glucosidase/exoglucanase, expressed	'misc.gluco-, galacto- and mannosidases'
LOC_Os01g71690	30.8	0.00806	recA protein, expressed	'misc.beta 1,3 glucan hydrolases.glucan endo-1,3-beta-glucosidase'
LOC_Os10g28240	30.8	4.63e-36	calcium-transporting ATPase, plasma membrane-type, putative, expressed	'signalling.calcium'
LOC_Os05g46240	30.7	2.29e-10	green ripe-like, putative, expressed	'not assigned.unknown'
LOC_Os03g59770	30.7	3.54e-22	EF hand family protein, putative, expressed	'not assigned.unknown'
LOC_Os05g45370	30.6433	0.00696	cell cycle control protein, putative, expressed	'transport.p- and v-ATPases'
LOC_Os10g38740	30.6	9.29e-38	glutathione S-transferase, putative, expressed	'misc.glutathione S transferases'
LOC_Os05g44060	30.5	0.00235	expressed protein	'not assigned.unknown'
LOC_Os01g50410	30.5	7.55e-07	STE_MEKK_ste11_MAP3K.6 - STE kinases include homologs to sterile 7, sterile 11 and sterile 20 from yeast, expressed	'protein.postranslational modification'
LOC_Os04g56930	30.4633	0.000635	glycosyl hydrolases, putative, expressed	'major CHO metabolism.degradation.sucrose.invertases.cell wall'
LOC_Os11g05380	30.3	9.37e-09	cytochrome P450, putative, expressed	'misc.cytochrome P450'
LOC_Os04g30490	30.3	2.59e-19	MATE efflux family protein, putative, expressed	'transport.misc'
LOC_Os01g72170	30.2	1.43e-25	glutathione S-transferase, putative, expressed	'misc.glutathione S transferases'
LOC_Os06g46140	30.2	1.54e-05	expressed protein	'not assigned.unknown'
LOC_Os08g08700	30.2	3.36e-05	ubiquitin family protein, putative, expressed	'protein.degradation.ubiquitin.ubiquitin'
LOC_Os12g32640	30.1	9.58e-05	haemolysin-III, putative, expressed	'not assigned.unknown'
LOC_Os08g10300	30.1	1.08e-17	SHR5-receptor-like kinase, putative, expressed	'protein.postranslational modification.kinase.receptor like cytoplasmatic kinase VII'
LOC_Os10g18150	30.0667	3.14e-06	crooked neck, putative, expressed	'cell.cycle'
LOC_Os06g47200	30	9.9e-39	LTPL85 - Protease inhibitor/seed storage/LTP family protein precursor, expressed	'not assigned.unknown'
LOC_Os02g36210	30	1.5e-07	ent-kaurene synthase, chloroplast precursor, putative, expressed	'secondary metabolism.isoprenoids.terpenoids'
LOC_Os01g04800	29.7	3.4e-05	B3 DNA binding domain containing protein, expressed	'RNA.regulation of transcription.AP2/EREBP, APETALA2/Ethylene-responsive element binding protein family'
LOC_Os01g46750	29.7	6.82e-06	AMP-binding enzyme, putative, expressed	'lipid metabolism.FA synthesis and FA elongation.long chain fatty acid CoA ligase'
LOC_Os05g33410	29.7	1e-05	xylanase inhibitor, putative, expressed	'protein.degradation.aspartate protease'
LOC_Os07g04820	29.7	0.00982	protein kinase, putative, expressed	'protein.postranslational modification'
LOC_Os10g21970	29.4867	0.00216	expressed protein	'not assigned.unknown'
LOC_Os01g27390	29.4	1.46e-14	glutathione S-transferase, putative, expressed	'misc.glutathione S transferases'
LOC_Os10g17690	29.1	1.28e-10	NB-ARC domain containing protein, expressed	'stress.biotic.PR-proteins'
LOC_Os10g40950	29	2.47e-22	polyol transporter 5, putative, expressed	'transport.sugars'
LOC_Os01g70500	28.9	2.28e-19	expressed protein	'not assigned.unknown'
LOC_Os08g31410	28.9	1.09e-05	sulfate transporter, putative, expressed	'transport.sulphate'
LOC_Os01g66830	28.8	6.31e-22	pectinacetylesterase domain containing protein, expressed	'cell wall.pectin*esterases.acetyl esterase'
LOC_Os08g24670	28.8	9.75e-06	legume lectins beta domain containing protein, putative, expressed	'misc.myrosinases-lectin-jacalin'
LOC_Os01g52730	28.8	2.15e-15	DUF584 domain containing protein, putative, expressed	'not assigned.unknown'
LOC_Os01g53640	28.8	0.00154	retrotransposon protein, putative, unclassified, expressed	'protein.postranslational modification.kinase.receptor like cytoplasmatic kinase VII'
LOC_Os07g03970	28.8	3.59e-10	lectin-like receptor kinase 7, putative, expressed	'protein.postranslational modification'
LOC_Os10g30530	28.8	7e-12	lectin-like receptor kinase, putative, expressed	'signalling.receptor kinases.legume-lectin'
LOC_Os04g27800	28.7	8.75e-11	expressed protein	'not assigned.unknown'
LOC_Os05g19910	28.7	8.54e-11	transferase family protein, putative, expressed	'secondary metabolism.phenylpropanoids'
LOC_Os07g35290	28.7	4.33e-34	TKL_IRAK_DUF26-lc.10 - DUF26 kinases have homology to DUF26 containing loci, expressed	'signalling.receptor kinases.S-locus glycoprotein like'
LOC_Os06g34530	28.6	0.00118	zinc finger, C3HC4 type domain containing protein, expressed	'not assigned.unknown'
LOC_Os01g06920	28.6	4.3e-15	resistance protein SlVe1 precursor, putative, expressed	'stress.biotic.PR-proteins'
LOC_Os01g42330	28.6	5.54e-28	retrotransposon protein, putative, unclassified, expressed	'stress.biotic.PR-proteins'
LOC_Os07g01560	28.6	5e-11	transporter family protein, putative, expressed	'transport.sugars'
LOC_Os04g27020	28.4	2.55e-06	cytochrome P450, putative, expressed	'misc.cytochrome P450'
LOC_Os06g20820	28.3	6.91e-13	expressed protein	'not assigned.unknown'
LOC_Os05g48260	28.3	2.53e-13	wax synthase, putative, expressed	'not assigned.unknown'
LOC_Os01g72140	28.2	7.51e-07	glutathione S-transferase, putative, expressed	'misc.glutathione S transferases'
LOC_Os08g30740	28.2	4.73e-16	ABC transporter, ATP-binding protein, putative, expressed	'transport.ABC transporters and multidrug resistance systems'
LOC_Os07g09010	28	1.29e-41	nodulin, putative, expressed	'development.unspecified'
LOC_Os06g46950	28	8.47e-36	EF hand family protein, putative, expressed	'signalling.calcium'
LOC_Os11g02570	27.9	8.57e-09	esterase, putative, expressed	'misc.nitrilases, *nitrile lyases, berberine bridge enzymes, reticuline oxidases, troponine reductases'
LOC_Os01g11520	27.9	1.58e-07	RING-H2 finger protein, putative, expressed	'not assigned.unknown'
LOC_Os03g58900	27.8	3.58e-30	galactosyltransferase family protein, putative, expressed	'cell wall.hemicellulose synthesis'
LOC_Os07g45560	27.8	0.0141	expressed protein	'not assigned.unknown'
LOC_Os10g34440	27.8	1.06e-07	expressed protein	'not assigned.unknown'
LOC_Os04g57850	27.7	2.12e-09	AMP-binding enzyme, putative, expressed	'lipid metabolism.FA synthesis and FA elongation.acyl coa ligase'
LOC_Os01g69140	27.6	7.59e-06	regulatory protein, putative, expressed	'not assigned.unknown'
LOC_Os05g50100	27.6	7.9e-15	expressed protein	'not assigned.unknown'
LOC_Os07g33280	27.6	1.81e-05	expressed protein	'not assigned.unknown'
LOC_Os08g34720	27.5	4.7e-07	D-3-phosphoglycerate dehydrogenase, chloroplast precursor, putative, expressed	'amino acid metabolism.synthesis.serine-glycine-cysteine group.serine.phosphoglycerate dehydrogenase'
LOC_Os09g21210	27.5	5.28e-26	beta-glucan-binding protein 4, putative, expressed	'stress.biotic'
LOC_Os10g30450	27.5	2.95e-13	heavy-metal-associated domain-containing protein, putative, expressed	'transport.metal'
LOC_Os07g48900	27.4	0.00026	expressed protein	'not assigned.unknown'
LOC_Os01g17330	27.4	3.38e-05	eukaryotic translation initiation factor 6, putative, expressed	'protein.synthesis.initiation'
LOC_Os10g25230	27.3	8.2e-05	ZIM domain containing protein, putative, expressed	'RNA.regulation of transcription.C2C2(Zn) CO-like, Constans-like zinc finger family'
LOC_Os11g03420	27.3	7.66e-12	ZF-HD protein dimerisation region containing protein, expressed	'RNA.regulation of transcription.zf-HD'
LOC_Os06g41380	27.2	2.41e-08	expressed protein	'not assigned.unknown'
LOC_Os10g34040	27.2	1.5e-16	nodulin, putative, expressed	'not assigned.unknown'
LOC_Os02g56380	27.2	2.01e-05	OsWAK21 - OsWAK receptor-like cytoplasmic kinase OsWAK-RLCK, expressed	'protein.postranslational modification.kinase.receptor like cytoplasmatic kinase VII'
LOC_Os04g12560	27.1	8.27e-24	receptor-like protein kinase, putative, expressed	'protein.postranslational modification'
LOC_Os06g04900	27.1	1.49e-13	transporter family protein, putative, expressed	'transport.sugars'
LOC_Os04g58050	27	1.26e-25	expressed protein	'not assigned.unknown'
LOC_Os07g02820	27	2.52e-05	expressed protein	'not assigned.unknown'
LOC_Os07g34260	26.9	6.95e-07	chalcone and stilbene synthases, putative, expressed	'secondary metabolism.flavonoids.chalcones'
LOC_Os11g26750	26.8	2.45e-05	dehydrin, putative, expressed	'not assigned.unknown'
LOC_Os11g07000	26.8	0.000326	expressed protein	'not assigned.unknown'
LOC_Os11g46880	26.7	1.23e-05	protein kinase domain containing protein, expressed	'protein.postranslational modification.kinase.receptor like cytoplasmatic kinase VII'
LOC_Os08g03350	26.7	1.99e-19	amino acid transporter, putative, expressed	'transport.amino acids'
LOC_Os03g59660	26.6333	4.59e-07	clathrin adaptor complex small chain domain containing protein, expressed	'protein.targeting.secretory pathway.unspecified'
LOC_Os04g45360	26.6333	0.000704	retrotransposon protein, putative, unclassified, expressed	'RNA.transcription'
LOC_Os07g32660	26.6	3.12e-05	monocopper oxidase, putative, expressed	'misc.oxidases - copper, flavone etc.'
LOC_Os12g13380	26.6	1.04e-36	adenylate kinase, putative, expressed	'nucleotide metabolism.phosphotransfer and pyrophosphatases.adenylate kinase'
LOC_Os05g37820	26.6	1.1e-08	transporter, major facilitator family, putative, expressed	'transport.phosphate'
LOC_Os08g08990	26.5333	4.72e-07	Cupin domain containing protein, expressed	'stress.abiotic.unspecified'
LOC_Os05g41670	26.5	2.15e-33	ICE-like protease p20 domain containing protein, putative, expressed	'protein.degradation'
LOC_Os03g17700	26.4	1.18e-28	CGMC_MAPKCGMC_2_ERK.2 - CGMC includes CDA, MAPK, GSK3, and CLKC kinases, expressed	'protein.postranslational modification'
LOC_Os07g48170	26.4	1.61e-09	nucleotidyltransferase, putative, expressed	'not assigned.unknown'
LOC_Os04g35520	26.4	5.5e-09	OsAPx7 - Stromal Ascorbate Peroxidase encoding gene 5,8, expressed	'redox.ascorbate and glutathione.ascorbate'
LOC_Os06g05310	26.4	0.000355	transferase family protein, putative, expressed	'secondary metabolism.flavonoids.anthocyanins.anthocyanin 5-aromatic acyltransferase'
LOC_Os10g42040	26.3	7.03e-13	expressed protein	'not assigned.unknown'
LOC_Os03g09170	26.2	9.7e-07	ethylene-responsive transcription factor, putative, expressed	'RNA.regulation of transcription.AP2/EREBP, APETALA2/Ethylene-responsive element binding protein family'
LOC_Os04g53720	26.2	1.14e-39	SNF2 family N-terminal domain containing protein, expressed	'RNA.regulation of transcription.Chromatin Remodeling Factors'
LOC_Os12g43430	26.2	1.31e-09	thaumatin, putative, expressed	'stress.biotic'
LOC_Os10g38314	26.1	6.33e-07	glutathione S-transferase, N-terminal domain containing protein, expressed	'misc.glutathione S transferases'
LOC_Os05g09020	26	6.62e-10	WRKY67, expressed	'RNA.regulation of transcription.WRKY domain transcription factor family'
LOC_Os11g15570	26	6.42e-08	Ser/Thr protein phosphatase family protein, putative, expressed	'misc.calcineurin-like phosphoesterase family protein'
LOC_Os03g52720	25.9	4.72e-17	magnesium-dependent phosphatase 1, putative, expressed	'not assigned.unknown'
LOC_Os08g10490	25.9	5.61e-07	heavy metal-associated domain containing protein, expressed	'not assigned.unknown'
LOC_Os01g64520	25.9	2.35e-30	uricase, putative, expressed	'nucleotide metabolism.degradation'
LOC_Os01g65760	25.8667	0.000957	retrotransposon protein, putative, unclassified, expressed	'not assigned.unknown'
LOC_Os08g20420	25.8	9.1e-16	MGD2, putative, expressed	'lipid metabolism.glycolipid synthesis.MGDG synthase'
LOC_Os07g09190	25.8	2.13e-05	transketolase, putative, expressed	'secondary metabolism.isoprenoids.non-mevalonate pathway.DXS'
LOC_Os02g13370	25.6667	0.0036	expressed protein	'not assigned.unknown'
LOC_Os05g38940	25.6	7e-07	expressed protein	'not assigned.unknown'
LOC_Os01g56750	25.5	0.000899	OsFBDUF8 - F-box and DUF domain containing protein, expressed	'not assigned.unknown'
LOC_Os07g35660	25.4333	7.94e-06	TKL_IRAK_DUF26-lc.21 - DUF26 kinases have homology to DUF26 containing loci, expressed	'signalling.receptor kinases.S-locus glycoprotein like'
LOC_Os12g44250	25.4	1.22e-36	vesicle-associated membrane protein, putative, expressed	'cell.vesicle transport'
LOC_Os09g37080	25.4	5.32e-11	expressed protein	'not assigned.unknown'
LOC_Os11g45990	25.4	0.000563	von Willebrand factor type A domain containing protein, putative, expressed	'protein.degradation.ubiquitin.E3.RING'
LOC_Os07g36570	25.2	6.71e-36	KI domain interacting kinase 1, putative, expressed	'signalling.receptor kinases.S-locus glycoprotein like'
LOC_Os09g39940	25.1	1.4e-21	plastocyanin-like domain containing protein, putative, expressed	'misc.plastocyanin-like'
LOC_Os01g66530	25.1	3.4e-09	ARGOS, putative, expressed	'not assigned.unknown'
LOC_Os06g50180	25.1	7.89e-25	DUF803 domain containing, putative, expressed	'transport.nucleotides'
LOC_Os01g49720	25	2.67e-16	glutathione S-transferase, putative, expressed	'misc.glutathione S transferases'
LOC_Os08g13420	25	4.3e-38	S-domain receptor-like protein kinase, putative, expressed	'protein.postranslational modification.kinase.receptor like cytoplasmatic kinase VII'
LOC_Os10g39720	24.9	5.74e-05	homeobox domain containing protein, expressed	'not assigned.unknown'
LOC_Os02g32970	24.9	3.51e-11	hydrolase, alpha/beta fold family protein, putative, expressed	'not assigned.unknown'
LOC_Os01g12100	24.9	2.3e-21	expressed protein	'not assigned.unknown'
LOC_Os03g30130	24.9	3.49e-06	phospholipase C, putative, expressed	'signalling.MAP kinases'
LOC_Os05g40770	24.8	2.21e-27	leucine-rich repeat family protein, putative, expressed	'signalling.receptor kinases.misc'
LOC_Os08g31670	24.8	7.67e-33	transporter, putative, expressed	'transport.misc'
LOC_Os02g36450	24.8	1.47e-07	transporter family protein, putative, expressed	'transport.sugars'
LOC_Os04g37670	24.7	1.86e-21	steroid nuclear receptor, ligand-binding, putative, expressed	'not assigned.unknown'
LOC_Os09g33610	24.7	5.89e-08	retrotransposon protein, putative, unclassified, expressed	'not assigned.unknown'
LOC_Os01g41510	24.7	1.3e-11	calcineurin B, putative, expressed	'signalling.calcium'
LOC_Os01g53920	24.7	5.03e-10	receptor-like protein kinase 5 precursor, putative, expressed	'signalling.receptor kinases.leucine rich repeat XI'
LOC_Os03g03450	24.6	5.12e-09	anthranilate phosphoribosyltransferase, chloroplast precursor, putative, expressed	'amino acid metabolism.synthesis.aromatic aa.tryptophan.anthranilate phosphoribosyltransferase'
LOC_Os10g40934	24.5667	1.46e-06	flavonol synthase/flavanone 3-hydroxylase, putative, expressed	'secondary metabolism.flavonoids.flavonols'
LOC_Os02g45780	24.5	5.01e-14	zinc finger, C3HC4 type domain containing protein, expressed	'not assigned.unknown'
LOC_Os01g05870	24.5	2.71e-27	receptor kinase, putative, expressed	'signalling.receptor kinases.misc'
LOC_Os01g43140	24.4	0.00014	lipase, putative, expressed	'lipid metabolism.lipid degradation.lipases.triacylglycerol lipase'
LOC_Os02g50710	24.4	4.25e-10	expressed protein	'not assigned.unknown'
LOC_Os02g33330	24.4	9.87e-41	expressed protein	'not assigned.unknown'
LOC_Os11g03130	24.4	8.05e-06	E2F-related protein, putative, expressed	'not assigned.unknown'
LOC_Os04g49320	24.3	1.01e-11	tRNA-splicing endonuclease positive effector-related, putative, expressed	'DNA.synthesis/chromatin structure'
LOC_Os05g35290	24.3	1.5e-10	phenylalanine ammonia-lyase, putative, expressed	'secondary metabolism.phenylpropanoids.lignin biosynthesis.PAL'
LOC_Os04g30330	24.3	3.37e-08	OsWAK59 - OsWAK receptor-like cytoplasmic kinase OsWAK-RLCK, expressed	'signalling.receptor kinases.proline extensin like'
LOC_Os09g04310	24.2	3.97e-19	expressed protein	'not assigned.unknown'
LOC_Os07g03900	24.2	4.17e-36	lectin-like receptor kinase, putative, expressed	'protein.postranslational modification'
LOC_Os12g44230	24.1667	1.6e-06	expressed protein	'cell.organisation'
LOC_Os06g14260	24.1	6.19e-06	lectin-like receptor kinase, putative, expressed	'signalling.receptor kinases.misc'
LOC_Os08g38190	24.0333	1.91e-06	expressed protein	'not assigned.unknown'
LOC_Os04g52440	24	4.4e-07	aminotransferase, putative, expressed	'amino acid metabolism.synthesis.central amino acid metabolism.GABA.GABA transaminase'
LOC_Os11g44380	24	8.26e-09	expressed protein	'not assigned.unknown'
LOC_Os01g01930	24	0.000103	expressed protein	'not assigned.unknown'
LOC_Os01g06220	23.9	3.21e-05	gibberellin receptor GID1L2, putative, expressed	'Biodegradation of Xenobiotics'
LOC_Os02g42740	23.9	8.15e-27	cytochrome b5-like Heme/Steroid binding domain containing protein, expressed	'redox.ascorbate and glutathione'
LOC_Os12g41530	23.8333	0.00119	cysteine-rich receptor-like protein kinase 8 precursor, putative, expressed	'signalling.receptor kinases.misc'
LOC_Os06g46284	23.8	0.0106	glycosyl hydrolase, family 31, putative, expressed	'misc.gluco-, galacto- and mannosidases.alpha-galactosidase'
LOC_Os03g52380	23.7	0.00562	PIII5 - Proteinase inhibitor II family protein precursor, expressed	'not assigned.unknown'
LOC_Os05g03390	23.7	1.91e-06	expressed protein	'not assigned.unknown'
LOC_Os04g13200	23.6	0.001	expressed protein	'not assigned.unknown'
LOC_Os01g42380	23.6	3.05e-15	pleiotropic drug resistance protein, putative, expressed	'transport.ABC transporters and multidrug resistance systems'
LOC_Os01g14430	23.5333	2.2e-06	DNA binding protein, putative, expressed	'not assigned.unknown'
LOC_Os03g18910	23.5	1.83e-09	COBRA-like protein 7 precursor, putative, expressed	'cell wall.cellulose synthesis.COBRA'
LOC_Os08g31090	23.5	4.16e-07	expressed protein	'not assigned.unknown'
LOC_Os07g41400	23.5	2.21e-06	EGG APPARATUS-1, putative, expressed	'not assigned.unknown'
LOC_Os06g50539	23.5	0.0107	expressed protein	'not assigned.unknown'
LOC_Os01g71700	23.5	2.98e-15	amino acid permease family protein, putative, expressed	'transport.amino acids'
LOC_Os05g50090	23.3	8.8e-15	oxidoreductase, 2OG-FeII oxygenase domain containing protein, putative, expressed	'hormone metabolism.gibberelin.synthesis-degradation'
LOC_Os04g01470	23.3	4.71e-06	O-methyltransferase, putative, expressed	'misc.O-methyl transferases'
LOC_Os01g60930	23.3	7.07e-20	expressed protein	'not assigned.unknown'
LOC_Os08g10500	23.2	4.21e-22	expressed protein	'not assigned.unknown'
LOC_Os02g51740	23.2	1.47e-24	VQ domain containing protein, putative, expressed	'not assigned.unknown'
LOC_Os03g45980	23.2	3.23e-07	expressed protein	'not assigned.unknown'
LOC_Os02g41680	23.2	3.28e-13	phenylalanine ammonia-lyase, putative, expressed	'secondary metabolism.phenylpropanoids.lignin biosynthesis.PAL'
LOC_Os03g59225	23.1	1.6e-21	expressed protein	'not assigned.unknown'
LOC_Os04g45980	23.1	0.00831	glycine-rich cell wall protein, putative, expressed	'not assigned.unknown'
LOC_Os12g14520	23.1	2.84e-06	expressed protein	'not assigned.unknown'
LOC_Os10g33810	23	2.21e-12	myb-related protein Myb4, putative, expressed	'RNA.regulation of transcription.MYB domain transcription factor family'
LOC_Os04g37490	23	4.07e-38	oxidoreductase, aldo/keto reductase family protein, putative, expressed	'minor CHO metabolism.others'
LOC_Os03g01320	22.9	5.95e-09	LTPL116 - Protease inhibitor/seed storage/LTP family protein precursor, expressed	'misc.protease inhibitor/seed storage/lipid transfer protein (LTP) family protein'
LOC_Os05g46750	22.9	7.98e-07	STE_MEKK_ste11_MAP3K.18 - STE kinases include homologs to sterile 7, sterile 11 and sterile 20 from yeast, expressed	'protein.postranslational modification'
LOC_Os01g43890	22.8	4.61e-29	OsSCP4 - Putative Serine Carboxypeptidase homologue, expressed	'protein.degradation.serine protease'
LOC_Os06g17930	22.8	3.19e-06	NBS-LRR disease resistance protein, putative, expressed	'stress.biotic.PR-proteins'
LOC_Os06g23760	22.7	3.96e-06	acyl-CoA oxidase, putative, expressed	'not assigned.unknown'
LOC_Os06g48240	22.7	2.36e-12	AAA ATPase, putative, expressed	'protein.degradation.AAA type'
LOC_Os02g41670	22.7	1.15e-06	phenylalanine ammonia-lyase, putative, expressed	'secondary metabolism.phenylpropanoids.lignin biosynthesis.PAL'
LOC_Os08g34460	22.6	9.86e-08	tetraspanin family protein, putative, expressed	'development.unspecified'
LOC_Os06g05420	22.6	0.00873	expressed protein	'not assigned.unknown'
LOC_Os05g47700	22.6	6.51e-06	LTPL152 - Protease inhibitor/seed storage/LTP family protein precursor, expressed	'not assigned.unknown'
LOC_Os05g01810	22.6	0.00119	xylem cysteine proteinase 2 precursor, putative, expressed	'protein.degradation.cysteine protease'
LOC_Os07g48229	22.5	9.77e-25	vacuolar-sorting receptor precursor, putative, expressed	'protein.targeting.secretory pathway.vacuole'
LOC_Os02g38000	22.5	3.52e-16	retrotransposon protein, putative, unclassified, expressed	'signalling.receptor kinases.DUF 26'
LOC_Os09g31080	22.4	4.41e-28	induced stolen tip protein TUB8, putative, expressed	'not assigned.unknown'
LOC_Os02g57350	22.4	4.45e-05	expressed protein	'not assigned.unknown'
LOC_Os01g21120	22.3	8.45e-09	AP2 domain containing protein, expressed	'RNA.regulation of transcription.AP2/EREBP, APETALA2/Ethylene-responsive element binding protein family'
LOC_Os01g57730	22.3	6.3e-31	peroxidase precursor, putative, expressed	'misc.peroxidases'
LOC_Os04g44470	22.2667	0.000169	KUN1 - Kunitz-type trypsin inhibitor precursor, expressed	'stress.biotic.PR-proteins.proteinase inhibitors.trypsin inhibitor'
LOC_Os08g26880	22.2	3.61e-05	bZIP transcription factor domain containing protein, expressed	'not assigned.unknown'
LOC_Os01g56080	22.2	1.12e-25	expressed protein	'not assigned.unknown'
LOC_Os04g37760	22.2	2.56e-16	expressed protein	'not assigned.unknown'
LOC_Os07g26660	22.1	7.74e-32	aquaporin protein, putative, expressed	'transport.Major Intrinsic Proteins.PIP'
LOC_Os10g39140	22	2.37e-15	flavonol synthase/flavanone 3-hydroxylase, putative, expressed	'hormone metabolism.ethylene.synthesis-degradation'
LOC_Os03g29410	22	1.34e-17	tyrosine protein kinase domain containing protein, putative, expressed	'protein.postranslational modification.kinase.receptor like cytoplasmatic kinase VII'
LOC_Os01g14590	22	5.13e-30	pathogen-related protein, putative, expressed	'stress.biotic'
LOC_Os10g38090	21.9	6.08e-07	cytochrome P450, putative, expressed	'misc.cytochrome P450'
LOC_Os10g34930	21.9	2.95e-38	secretory protein, putative, expressed	'stress.biotic'
LOC_Os01g65380	21.9	1.9e-38	patellin protein, putative, expressed	'transport.misc'
LOC_Os08g38080	21.8667	5.37e-06	helix-loop-helix DNA-binding domain containing protein, expressed	'RNA.regulation of transcription.bHLH,Basic Helix-Loop-Helix family'
LOC_Os08g43334	21.8	1.73e-13	HSF-type DNA-binding domain containing protein, expressed	'RNA.regulation of transcription.HSF,Heat-shock transcription factor family'
LOC_Os06g44040	21.8	1.59e-10	DOMON domain containing protein, expressed	'misc.oxidases - copper, flavone etc.'
LOC_Os11g44310	21.8	7.92e-33	calmodulin binding protein, putative, expressed	'signalling.calcium'
LOC_Os01g49580	21.8	1.03e-29	Protein kinase domain containing protein, expressed	'signalling.receptor kinases.S-locus glycoprotein like'
LOC_Os08g44430	21.7	1.22e-13	vesicle-associated membrane protein 727, putative, expressed	'cell.vesicle transport'
LOC_Os02g17590	21.7	2.84e-16	expressed protein	'not assigned.unknown'
LOC_Os06g45890	21.6	5.78e-05	MYB family transcription factor, putative, expressed	'RNA.regulation of transcription.G2-like transcription factor family, GARP'
LOC_Os07g37690	21.6	6.4e-17	UDP-glucoronosyl and UDP-glucosyl transferase domain containing protein, expressed	'misc.UDP glucosyl and glucoronyl transferases'
LOC_Os05g02140	21.6	1.8e-11	clathrin assembly protein, putative, expressed	'not assigned.unknown'
LOC_Os04g27092	21.6	1.37e-07	retrotransposon protein, putative, unclassified, expressed	'not assigned.unknown'
LOC_Os03g59070	21.5	2.95e-08	phosphatase, putative, expressed	'lipid metabolism.''exotics'' (steroids, squalene etc).sphingolipids'
LOC_Os08g33710	21.5	1.42e-28	ribonuclease T2 family domain containing protein, expressed	'RNA.processing.ribonucleases'
LOC_Os02g12560	21.4333	7.6e-06	expressed protein	'not assigned.unknown'
LOC_Os03g50880	21.4	7.4e-34	class I glutamine amidotransferase, putative, expressed	'amino acid metabolism.synthesis.aromatic aa.tryptophan.anthranilate synthase'
LOC_Os12g03370	21.4	4.42e-10	harpin-induced protein 1 domain containing protein, expressed	'development.late embryogenesis abundant'
LOC_Os06g38750	21.4	0.000284	proline-rich family protein, putative, expressed	'not assigned.unknown'
LOC_Os02g36320	21.4	0.000281	RING-H2 finger protein ATL3B precursor, putative, expressed	'protein.degradation.ubiquitin.E3.RING'
LOC_Os06g34360	21.3333	7.13e-06	zinc finger, C3HC4 type domain containing protein, expressed	'not assigned.unknown'
LOC_Os11g03600	21.3	9.97e-10	harpin-induced protein 1 domain containing protein, expressed	'development.late embryogenesis abundant'
LOC_Os01g56880	21.3	3.47e-30	purple acid phosphatase precursor, putative, expressed	'misc.acid and other phosphatases'
LOC_Os03g07170	21.3	2.03e-06	lactose permease-related, putative, expressed	'not assigned.unknown'
LOC_Os04g58810	21.3	1.18e-07	CAF1 family ribonuclease containing protein, putative, expressed	'RNA.processing.ribonucleases'
LOC_Os06g12455	21.2	6.58e-06	expressed protein	'not assigned.unknown'
LOC_Os07g32120	21.1667	8.4e-06	transcription initiation factor IIB, putative, expressed	'RNA.transcription'
LOC_Os09g20000	21.1	1.28e-14	heavy metal-associated domain containing protein, expressed	'metal handling.binding, chelation and storage'
LOC_Os01g52790	21.1	1.17e-19	cytochrome P450 72A1, putative, expressed	'misc.cytochrome P450'
LOC_Os04g03920	21.1	1.23e-11	expressed protein	'not assigned.unknown'
LOC_Os03g11590	21.1	4.52e-19	integral membrane protein, putative, expressed	'protein.glycosylation'
LOC_Os12g41630	21	2.06e-11	OsFBX463 - F-box domain containing protein, expressed	'not assigned.unknown'
LOC_Os12g27830	20.9	1.01e-05	dehydrogenase/reductase, putative, expressed	'misc.short chain dehydrogenase/reductase (SDR)'
LOC_Os11g13720	20.9	1.29e-05	expressed protein	'not assigned.unknown'
LOC_Os12g24320	20.9	5.76e-08	ATPase 3, putative, expressed	'protein.degradation.AAA type'
LOC_Os01g56630	20.8	2.4e-13	dymeclin, putative, expressed	'not assigned.unknown'
LOC_Os12g24390	20.8	1.63e-05	retrotransposon protein, putative, unclassified, expressed	'protein.degradation.ubiquitin.E3.RING'
LOC_Os04g47450	20.7667	1.05e-05	expressed protein	'not assigned.unknown'
LOC_Os09g30290	20.7667	1.1e-05	expressed protein	'not assigned.unknown'
LOC_Os03g25040	20.6667	1.19e-05	GDSL-like lipase/acylhydrolase, putative, expressed	'misc.GDSL-motif lipase'
LOC_Os08g03300	20.6333	1.12e-05	OsFBDUF40 - F-box and DUF domain containing protein, expressed	'not assigned.unknown'
LOC_Os02g26670	20.6	0.000205	F-box/Kelch-repeat protein, putative, expressed	'not assigned.unknown'
LOC_Os01g58240	20.6	6.59e-16	OsSub6 - Putative Subtilisin homologue, expressed	'protein.degradation.subtilases'
LOC_Os01g07130	20.5	0.000476	expressed protein	'not assigned.unknown'
LOC_Os04g38540	20.4667	1.43e-05	aldose 1-epimerase, putative, expressed	'minor CHO metabolism.others'
LOC_Os10g37160	20.4333	0.000495	transposon protein, putative, unclassified, expressed	'misc.cytochrome P450'
LOC_Os04g28320	20.4333	0.00571	expressed protein	'not assigned.unknown'
LOC_Os02g42450	20.4	0.00045	RIPER1 - Ripening-related family protein precursor, expressed	'development.unspecified'
LOC_Os01g25500	20.4	0.000494	sterol carrier protein-2, putative, expressed	'lipid metabolism.''exotics'' (steroids, squalene etc)'
LOC_Os08g15650	20.4	1.84e-07	expressed protein	'not assigned.unknown'
LOC_Os08g24434	20.4	7e-07	expressed protein	'not assigned.unknown'
LOC_Os05g46050	20.4	4.42e-09	OsFBDUF26 - F-box and DUF domain containing protein, expressed	'not assigned.unknown'
LOC_Os04g51870	20.3333	1.5e-05	retrotransposon protein, putative, unclassified, expressed	'signalling.receptor kinases.DUF 26'
LOC_Os09g39760	20.3	1.52e-05	pectinesterase, putative, expressed	'cell wall.pectin*esterases.PME'
LOC_Os03g20210	20.3	4.11e-18	aspartic proteinase nepenthesin precursor, putative, expressed	'protein.degradation.aspartate protease'
LOC_Os10g40490	20.3	6.25e-36	U-box domain containing protein, expressed	'protein.degradation.ubiquitin.E3.RING'
LOC_Os01g47840	20.3	1.47e-08	S-locus-like receptor protein kinase, putative, expressed	'signalling.receptor kinases.S-locus glycoprotein like'
LOC_Os02g48280	20.2667	1.41e-05	expressed protein	'not assigned.unknown'
LOC_Os03g62480	20.2	5.88e-14	anthocyanidin 5,3-O-glucosyltransferase, putative, expressed	'misc.UDP glucosyl and glucoronyl transferases'
LOC_Os06g49690	20.2	1.57e-09	expressed protein	'not assigned.unknown'
LOC_Os01g51030	20.2	0.000307	expressed protein	'not assigned.unknown'
LOC_Os04g44750	20.2	4.38e-14	transporter family protein, putative, expressed	'transport.sugars'
LOC_Os11g03370	20.1	2.8e-20	no apical meristem protein, putative, expressed	'development.unspecified'
LOC_Os06g11210	20.1	1.35e-08	12-oxophytodienoate reductase, putative, expressed	'hormone metabolism.jasmonate.synthesis-degradation.12-Oxo-PDA-reductase'
LOC_Os07g48160	20.1	7.99e-34	alpha-galactosidase precursor, putative, expressed	'minor CHO metabolism.galactose.alpha-galactosidases'
LOC_Os04g22470	20.0333	3.43e-05	SHR5-receptor-like kinase, putative, expressed	'protein.postranslational modification'
LOC_Os04g33390	20	8.02e-06	prephenate dehydratase domain containing protein, expressed	'amino acid metabolism.synthesis.aromatic aa.phenylalanine.arogenate dehydratase / prephenate dehydratase'
LOC_Os06g08460	20	4.6e-12	exo70 exocyst complex subunit, putative, expressed	'cell.vesicle transport'
LOC_Os07g24830	20	0.0145	thionin-like peptide, putative, expressed	'not assigned.unknown'
LOC_Os02g55890	20	1.7e-10	inorganic H+ pyrophosphatase, putative, expressed	'transport.amino acids'
LOC_Os03g20290	19.9667	1.58e-05	aspartic proteinase nepenthesin-1 precursor, putative, expressed	'RNA.regulation of transcription.unclassified'
LOC_Os12g12080	19.9333	1.58e-05	retrotransposon protein, putative, Ty3-gypsy subclass, expressed	'not assigned.unknown'
LOC_Os06g39880	19.9	7.88e-28	cytochrome P450 72A1, putative, expressed	'misc.cytochrome P450'
LOC_Os04g27096	19.9	9.23e-07	expressed protein	'not assigned.unknown'
LOC_Os07g14270	19.9	7.23e-30	calreticulin precursor protein, putative, expressed	'signalling.calcium'
LOC_Os01g08090	19.8	1.1e-33	flavonol-3-O-glycoside-7-O-glucosyltransferase 1, putative, expressed	'misc.UDP glucosyl and glucoronyl transferases'
LOC_Os02g41650	19.8	0.00368	phenylalanine ammonia-lyase, putative, expressed	'secondary metabolism.phenylpropanoids.lignin biosynthesis.PAL'
LOC_Os06g03670	19.7	1.89e-05	dehydration-responsive element-binding protein, putative, expressed	'RNA.regulation of transcription.AP2/EREBP, APETALA2/Ethylene-responsive element binding protein family'
LOC_Os07g42880	19.7	2.54e-11	PPR repeat containing protein, expressed	'development.unspecified'
LOC_Os07g43160	19.7	1.5e-08	uncharacterized glycosyl hydrolase Rv2006/MT2062, putative, expressed	'minor CHO metabolism.trehalose.TPP'
LOC_Os10g37120	19.7	3.24e-09	transposon protein, putative, unclassified, expressed	'misc.cytochrome P450'
LOC_Os03g61360	19.7	0.000168	hydrolase, alpha/beta fold family domain containing protein, expressed	'misc.misc2'
LOC_Os04g49160	19.7	1.14e-07	zinc finger, C3HC4 type domain containing protein, expressed	'not assigned.unknown'
LOC_Os04g51990	19.6333	1.86e-05	transferase family domain containing protein, expressed	'secondary metabolism.phenylpropanoids'
LOC_Os03g10110	19.6	2.12e-33	cupin domain containing protein, expressed	'development.storage proteins'
LOC_Os06g12250	19.6	2.89e-29	sphingolipid C4-hydroxylase SUR2, putative, expressed	'lipid metabolism.''exotics'' (steroids, squalene etc).sphingolipids'
LOC_Os07g46830	19.6	0.000695	sex determination protein tasselseed-2, putative, expressed	'misc.short chain dehydrogenase/reductase (SDR)'
LOC_Os05g30640	19.6	4e-16	leucine zipper protein-like, putative, expressed	'not assigned.unknown'
LOC_Os11g13440	19.6	0.00443	RGH1A, putative, expressed	'stress.biotic'
LOC_Os03g06200	19.5	2.02e-11	aminotransferase, putative, expressed	'amino acid metabolism.synthesis.serine-glycine-cysteine group.serine.phosphoserine aminotransferase'
LOC_Os02g53430	19.5	0.000761	DNA-3-methyladenine glycosylase, putative, expressed	'DNA.repair'
LOC_Os10g05660	19.5	0.00237	thaumatin, putative, expressed	'stress.biotic'
LOC_Os04g34030	19.4533	0.00195	U-box domain-containing protein, putative, expressed	'RNA.regulation of transcription.PHOR1'
LOC_Os08g44360	19.4	0.000779	male sterility protein 2, putative, expressed	'lipid metabolism.lipid degradation.beta-oxidation.acyl CoA reductase'
LOC_Os01g49710	19.4	3.69e-10	glutathione S-transferase, putative, expressed	'misc.glutathione S transferases'
LOC_Os07g42910	19.4	0.000384	cytochrome c oxidase subunit, putative, expressed	'mitochondrial electron transport / ATP synthesis.cytochrome c oxidase'
LOC_Os12g36110	19.4	2.7e-07	calmodulin binding protein, putative, expressed	'signalling.calcium'
LOC_Os10g10030	19.3533	0.000923	OsWAK111 - OsWAK receptor-like protein kinase, expressed	'protein.postranslational modification.kinase.receptor like cytoplasmatic kinase VII'
LOC_Os03g49380	19.3	7.7e-25	lipoxygenase, putative, expressed	'hormone metabolism.jasmonate.synthesis-degradation.lipoxygenase'
LOC_Os01g41810	19.3	1.15e-08	cytochrome P450 72A1, putative, expressed	'misc.cytochrome P450'
LOC_Os01g04370	19.3	0.000829	hsp20/alpha crystallin family protein, putative, expressed	'stress.abiotic.heat'
LOC_Os03g09880	19.2	1.87e-15	AIR12, putative, expressed	'hormone metabolism.auxin.induced-regulated-responsive-activated'
LOC_Os06g08350	19.2	4.28e-05	expressed protein	'not assigned.unknown'
LOC_Os11g15520	19.2	1.58e-14	OsSub62 - Putative Subtilisin homologue, expressed	'protein.degradation.subtilases'
LOC_Os02g37790	19.1667	2.77e-05	retrotransposon protein, putative, unclassified, expressed	'not assigned.unknown'
LOC_Os07g32010	19.1	3.66e-26	UDP-glucoronosyl and UDP-glucosyl transferase domain containing protein, expressed	'misc.UDP glucosyl and glucoronyl transferases'
LOC_Os02g52280	19.1	2.85e-19	expressed protein	'not assigned.unknown'
LOC_Os04g15690	19.1	3.62e-17	DSBA-like thioredoxin domain containing protein, expressed	'not assigned.unknown'
LOC_Os03g51430	19.1	0.0054	SEC14 cytosolic factor family protein, putative, expressed	'transport.misc'
LOC_Os02g32320	19.0633	0.000242	expressed protein	'not assigned.unknown'
LOC_Os11g28530	19.04	0.00174	terpene synthase, putative, expressed	'secondary metabolism.isoprenoids.terpenoids'
LOC_Os01g04550	19	1.83e-07	expressed protein	'protein.postranslational modification'
LOC_Os10g41020	18.9	8.01e-10	flavonol synthase/flavanone 3-hydroxylase, putative, expressed	'secondary metabolism.flavonoids.flavonols'
LOC_Os10g38189	18.8	0.00108	glutathione S-transferase, putative, expressed	'misc.glutathione S transferases'
LOC_Os06g05470	18.8	0.0112	expressed protein	'not assigned.unknown'
LOC_Os06g18820	18.8	5.06e-08	serine threonine kinase, putative, expressed	'not assigned.unknown'
LOC_Os12g11430	18.8	3.36e-05	retrotransposon protein, putative, unclassified	'not assigned.unknown'
LOC_Os01g50100	18.8	8.19e-15	ABC transporter, ATP-binding protein, putative, expressed	'transport.ABC transporters and multidrug resistance systems'
LOC_Os02g11970	18.7967	0.0024	expressed protein	'not assigned.unknown'
LOC_Os09g21120	18.7667	3.34e-05	armadillo/beta-catenin repeat family protein, putative, expressed	'protein.degradation.ubiquitin.E3.RING'
LOC_Os01g11600	18.7	3.18e-12	expressed protein	'not assigned.unknown'
LOC_Os05g45070	18.7	4.29e-11	harpin-induced protein 1 domain containing protein, expressed	'not assigned.unknown'
LOC_Os07g41060	18.7	1.81e-05	dihydroflavonol-4-reductase, putative, expressed	'secondary metabolism.flavonoids.dihydroflavonols'
LOC_Os12g10180	18.7	3.62e-14	NBS-LRR type disease resistance protein Rps1-k-2, putative, expressed	'stress.biotic.PR-proteins'
LOC_Os04g58850	18.7	1.85e-05	harpin-induced protein 1 domain containing protein, expressed	'stress.biotic'
LOC_Os01g64480	18.7	0.00101	harpin-induced protein 1 domain containing protein, expressed	'stress.biotic'
LOC_Os06g40070	18.62	4.99e-05	NADP-dependent oxidoreductase, putative, expressed	'misc.oxidases - copper, flavone etc.'
LOC_Os01g61990	18.6	0.000112	ankyrin repeat-containing protein, putative, expressed	'cell.organisation'
LOC_Os06g04220	18.6	7.83e-11	expressed protein	'not assigned.unknown'
LOC_Os05g48330	18.6	1.44e-17	aspartyl protease family protein, putative, expressed	'protein.degradation.aspartate protease'
LOC_Os04g19740	18.6	3.52e-30	transketolase, chloroplast precursor, putative, expressed	'PS.calvin cycle.transketolase'
LOC_Os08g42790	18.6	3.78e-05	expressed protein	'not assigned.unknown'
LOC_Os09g35790	18.5	4.16e-12	HSF-type DNA-binding domain containing protein, expressed	'RNA.regulation of transcription.HSF,Heat-shock transcription factor family'
LOC_Os02g07690	18.5	2.06e-05	VQ domain containing protein, putative, expressed	'not assigned.unknown'
LOC_Os03g44642	18.5	0.000566	zinc finger, C3HC4 type domain containing protein, expressed	'not assigned.unknown'
LOC_Os07g18230	18.5	5.8e-11	lectin-like receptor kinase, putative, expressed	'protein.postranslational modification'
LOC_Os10g17940	18.4	5.86e-10	OsFBX382 - F-box domain containing protein, expressed	'not assigned.unknown'
LOC_Os02g56810	18.4	1.14e-13	OsFBX68 - F-box domain containing protein, expressed	'not assigned.unknown'
LOC_Os09g04320	18.3333	4.16e-05	retrotransposon, putative, centromere-specific	'not assigned.unknown'
LOC_Os04g53060	18.3	3.2e-10	NBS-LRR disease resistance protein, putative, expressed	'not assigned.unknown'
LOC_Os01g52740	18.3	1.69e-06	expressed protein	'not assigned.unknown'
LOC_Os01g56690	18.1333	0.000201	helix-loop-helix DNA-binding domain containing protein, expressed	'not assigned.unknown'
LOC_Os02g58139	18.1	4.38e-15	OsSigP1 - Putative Type I Signal Peptidase homologue; employs a putative Ser/His catalytic dyad, expressed	'development.unspecified'
LOC_Os08g04800	18.1	0.000123	triacylglycerol lipase like protein, putative, expressed	'lipid metabolism.lipid degradation.lipases.triacylglycerol lipase'
LOC_Os10g30540	18.1	8.09e-29	lectin-like receptor kinase, putative, expressed	'protein.postranslational modification'
LOC_Os05g05680	18	1.07e-07	1-aminocyclopropane-1-carboxylate oxidase, putative, expressed	'hormone metabolism.ethylene.synthesis-degradation'
LOC_Os03g41390	18	0.00107	ZOS3-15 - C2H2 zinc finger protein, expressed	'RNA.regulation of transcription.C2H2 zinc finger family'
LOC_Os02g15060	17.9333	5.09e-05	zinc finger, C3HC4 type domain containing protein, expressed	'not assigned.unknown'
LOC_Os12g01510	17.9	3.62e-10	MRH1, putative, expressed	'signalling.receptor kinases.proline extensin like'
LOC_Os02g32520	17.9	3.76e-33	ERD1 protein, chloroplast precursor, putative, expressed	'stress.abiotic.heat'
LOC_Os03g38590	17.9	2.47e-32	secretory carrier-associated membrane protein 4, putative, expressed	'transport.misc'
LOC_Os04g59210	17.8	2.23e-06	peroxidase precursor, putative, expressed	'misc.peroxidases'
LOC_Os09g15680	17.8	0.00147	caltractin, putative, expressed	'not assigned.unknown'
LOC_Os11g12240	17.8	9.95e-11	retrotransposon protein, putative, unclassified, expressed	'stress.biotic'
LOC_Os09g31478	17.8	1.01e-10	auxin efflux carrier component, putative, expressed	'transport.misc'
LOC_Os05g07280	17.7633	0.00131	expressed protein	'not assigned.unknown'
LOC_Os02g54890	17.7	1.27e-32	UDP-glucuronate 4-epimerase, putative, expressed	'cell wall.precursor synthesis.GAE'
LOC_Os06g50420	17.7	6.59e-10	plastocyanin-like domain containing protein, putative, expressed	'misc.plastocyanin-like'
LOC_Os04g41860	17.7	3.05e-10	expressed protein	'not assigned.unknown'
LOC_Os09g26310	17.7	4.68e-11	hypro1, putative, expressed	'protein.glycosylation'
LOC_Os05g46760	17.7	2.48e-07	STE_MEKK_ste11_MAP3K.19 - STE kinases include homologs to sterile 7, sterile 11 and sterile 20 from yeast, expressed	'protein.postranslational modification'
LOC_Os03g60220	17.6	4.35e-26	DUF567 domain containing protein, putative, expressed	'not assigned.unknown'
LOC_Os03g14090	17.6	0.00112	armadillo/beta-catenin repeat family protein, putative, expressed	'not assigned.unknown'
LOC_Os02g18080	17.6	2.41e-31	NB-ARC domain containing protein, expressed	'stress.biotic.PR-proteins'
LOC_Os04g52740	17.6	6.67e-05	expressed protein	'not assigned.unknown'
LOC_Os04g25490	17.5	0.00322	cytokinin-O-glucosyltransferase 2, putative, expressed	'misc.UDP glucosyl and glucoronyl transferases'
LOC_Os06g45110	17.5	1.62e-20	DNA binding protein, putative, expressed	'not assigned.unknown'
LOC_Os04g30340	17.5	8.5e-07	wall-associated receptor kinase, putative, expressed	'signalling.receptor kinases.wall associated kinase'
LOC_Os05g01030	17.5	1.92e-34	phospholipid-transporting ATPase, putative, expressed	'transport.p- and v-ATPases'
LOC_Os01g61460	17.4	3.3e-18	leaf senescence related protein, putative, expressed	'development.unspecified'
LOC_Os01g62010	17.4	6.38e-15	hydrolase, alpha/beta fold family domain containing protein, expressed	'lipid metabolism.lipid degradation.lipases'
LOC_Os01g36790	17.4	3e-10	TKL_IRAK_DUF26-lf.2 - DUF26 kinases have homology to DUF26 containing loci, expressed	'signalling.receptor kinases.S-locus glycoprotein like'
LOC_Os04g47180	17.3	7.63e-06	expressed protein	'not assigned.unknown'
LOC_Os08g05780	17.3	1.01e-30	expressed protein	'not assigned.unknown'
LOC_Os02g50700	17.3	1.65e-05	expressed protein	'not assigned.unknown'
LOC_Os08g14720	17.2	0.00104	expressed protein	'not assigned.unknown'
LOC_Os02g03020	17.2	1.3e-09	EF hand family protein, putative, expressed	'signalling.calcium'
LOC_Os04g01070	17.1733	0.0137	transposon protein, putative, CACTA, En/Spm sub-class, expressed	'cell.organisation'
LOC_Os07g13010	17.1667	8.63e-05	ulp1 protease family, C-terminal catalytic domain containing protein, expressed	'not assigned.unknown'
LOC_Os12g03720	17.1	7.29e-12	glucosamine--fructose-6-phosphate aminotransferase 1, putative, expressed	'minor CHO metabolism.others'
LOC_Os07g01740	17.1	0.011	cysteine protease, putative, expressed	'not assigned.unknown'
LOC_Os08g01830	17.1	8.5e-12	TKL_IRAK_CR4L.6 - The CR4L subfamily has homology with Crinkly4, expressed	'protein.postranslational modification.kinase.receptor like cytoplasmatic kinase VII'
LOC_Os11g07980	17	7.75e-27	ion channel nompc, putative, expressed	'not assigned.unknown'
LOC_Os02g40800	17	3.96e-11	expressed protein	'not assigned.unknown'
LOC_Os06g20810	17	9.23e-05	transposon protein, putative, CACTA, En/Spm sub-class, expressed	'not assigned.unknown'
LOC_Os06g03720	17	0.000113	ribonucleoside-diphosphate reductase small chain, putative, expressed	'nucleotide metabolism.deoxynucleotide metabolism.ribonucleoside-diphosphate reductase'
LOC_Os01g66130	17	2.01e-28	armadillo/beta-catenin repeat family protein, putative, expressed	'protein.degradation.ubiquitin.E3.RING'
LOC_Os01g56235	16.93	0.00703	expressed protein	'not assigned.unknown'
LOC_Os11g02100	16.9	0.00207	peroxidase precursor, putative, expressed	'misc.peroxidases'
LOC_Os05g40630	16.9	1.54e-15	DUF567 domain containing protein, putative, expressed	'not assigned.unknown'
LOC_Os10g32680	16.9	2.49e-24	expressed protein	'not assigned.unknown'
LOC_Os11g37230	16.9	2.72e-11	zinc finger, C3HC4 type domain containing protein, expressed	'not assigned.unknown'
LOC_Os11g31950	16.9	1.27e-22	expressed protein	'not assigned.unknown'
LOC_Os02g06560	16.9	2.54e-15	wound induced protein, putative, expressed	'not assigned.unknown'
LOC_Os01g28600	16.8667	0.000107	exo70 exocyst complex subunit family protein, putative, expressed	'cell.vesicle transport'
LOC_Os03g24130	16.8533	0.000208	CXXC1 - Cysteine-rich protein with CXXC and CXXXC motifs precursor, putative, expressed	'not assigned.unknown'
LOC_Os06g23114	16.8	3.36e-06	copper methylamine oxidase precursor, putative, expressed	'misc.oxidases - copper, flavone etc.'
LOC_Os11g44500	16.8	0.000211	protein kinase domain containing protein, expressed	'protein.postranslational modification.kinase.receptor like cytoplasmatic kinase VII'
LOC_Os09g04339	16.7333	0.000103	expressed protein	'not assigned.unknown'
LOC_Os06g37050	16.7	0.000336	transposon protein, putative, unclassified, expressed	'not assigned.unknown'
LOC_Os03g18010	16.7	5.18e-08	phospholipase C, putative, expressed	'signalling.phosphinositides.phosphoinositide phospholipase C'
LOC_Os04g55720	16.6	3.27e-18	D-3-phosphoglycerate dehydrogenase, chloroplast precursor, putative, expressed	'amino acid metabolism.synthesis.serine-glycine-cysteine group.serine.phosphoglycerate dehydrogenase'
LOC_Os12g36910	16.6	2.05e-14	calmodulin binding protein, putative, expressed	'signalling.calcium'
LOC_Os01g49320	16.6	2.64e-09	glycosyl hydrolase, putative, expressed	'stress.biotic'
LOC_Os10g31780	16.5	4.55e-06	oxidoreductase, short chain dehydrogenase/reductase family domain containing protein, expressed	'misc.short chain dehydrogenase/reductase (SDR)'
LOC_Os10g33130	16.5	2.45e-10	leucine-rich repeat receptor protein kinase EXS precursor, putative, expressed	'stress.biotic.PR-proteins'
LOC_Os02g36040	16.4633	0.00421	expressed protein	'not assigned.unknown'
LOC_Os05g10420	16.4333	0.000126	expressed protein	'not assigned.unknown'
LOC_Os08g10150	16.4	5.9e-05	SHR5-receptor-like kinase, putative, expressed	'protein.postranslational modification.kinase.receptor like cytoplasmatic kinase VII'
LOC_Os09g32840	16.3	2.52e-26	nucleotide pyrophosphatase/phosphodiesterase, putative, expressed	'misc.acid and other phosphatases'
LOC_Os08g04630	16.3	1.75e-15	external NADH-ubiquinone oxidoreductase 1, mitochondrial precursor, putative, expressed	'mitochondrial electron transport / ATP synthesis.NADH-DH.type II.internal matrix'
LOC_Os03g56500	16.3	1.2e-19	expressed protein	'not assigned.unknown'
LOC_Os03g08460	16.2	1.26e-14	AP2 domain containing protein, expressed	'RNA.regulation of transcription.AP2/EREBP, APETALA2/Ethylene-responsive element binding protein family'
LOC_Os11g03300	16.2	1.09e-06	NAC domain transcription factor, putative, expressed	'development.unspecified'
LOC_Os02g31030	16.2	0.0132	glycerophosphoryl diester phosphodiesterase family protein, putative, expressed	'lipid metabolism.lipid degradation.lysophospholipases.glycerophosphodiester phosphodiesterase'
LOC_Os09g17560	16.17	0.000238	O-methyltransferase, putative, expressed	'misc.O-methyl transferases'
LOC_Os06g20800	16.1667	0.000154	transposon protein, putative, CACTA, En/Spm sub-class, expressed	'not assigned.unknown'
LOC_Os07g03467	16.1533	0.0104	SCP-like extracellular protein, expressed	'stress.biotic'
LOC_Os01g64860	16.1333	0.000154	OsSub11 - Putative Subtilisin homologue, expressed	'protein.degradation.subtilases'
LOC_Os08g05480	16.1	1.2e-05	OsFBX261 - F-box domain containing protein, expressed	'cell.organisation'
LOC_Os03g24070	16.1	0.0149	rhythmically expressed gene 2 protein, putative, expressed	'not assigned.unknown'
LOC_Os07g34040	16.0167	0.000313	harpin-induced protein 1 domain containing protein, expressed	'development.late embryogenesis abundant'
LOC_Os04g58190	16	3.77e-16	dof zinc finger domain containing protein, putative, expressed	'RNA.regulation of transcription.C2C2(Zn) DOF zinc finger family'
LOC_Os12g02450	16	4.15e-12	WRKY64, expressed	'RNA.regulation of transcription.WRKY domain transcription factor family'
LOC_Os03g58740	16	5.25e-29	expressed protein	'not assigned.unknown'
LOC_Os03g51479	16	2.2e-05	maf, putative, expressed	'not assigned.unknown'
LOC_Os12g05690	16	1.52e-27	expressed protein	'not assigned.unknown'
LOC_Os03g29190	16	2.85e-14	PDI, putative, expressed	'not assigned.unknown'
LOC_Os04g35130	16	7.18e-28	expressed protein	'not assigned.unknown'
LOC_Os02g21040	16	1.24e-17	aspartic proteinase nepenthesin precursor, putative, expressed	'RNA.regulation of transcription.unclassified'
LOC_Os07g34980	16	3.97e-06	TKL_IRAK_DUF26-lh.9 - DUF26 kinases have homology to DUF26 containing loci, expressed	'signalling.receptor kinases.S-locus glycoprotein like'
LOC_Os05g09440	16	4.99e-16	NADP-dependent malic enzyme, chloroplast precursor, putative, expressed	'TCA / org. transformation.other organic acid transformaitons.malic'
LOC_Os12g30520	15.9	0.000415	pumilio-family RNA binding repeat containing protein, expressed	'not assigned.unknown'
LOC_Os02g47650	15.9	1.28e-25	universal stress protein domain containing protein, putative, expressed	'stress.abiotic.unspecified'
LOC_Os10g30610	15.9	1.2e-11	white-brown complex homolog protein, putative, expressed	'transport.ABC transporters and multidrug resistance systems'
LOC_Os06g46340	15.8	1.42e-08	glycosyl hydrolase, family 31, putative, expressed	'misc.gluco-, galacto- and mannosidases.alpha-galactosidase'
LOC_Os06g01760	15.8	4.82e-22	ligA, putative, expressed	'not assigned.unknown'
LOC_Os07g44410	15.8	0.000145	WD40-like Beta Propeller Repeat family protein, expressed	'not assigned.unknown'
LOC_Os01g15250	15.8	0.00191	expressed protein	'not assigned.unknown'
LOC_Os08g10100	15.8	4.33e-12	expressed protein	'not assigned.unknown'
LOC_Os06g48250	15.8	4.35e-30	ATPase, putative, expressed	'protein.degradation.AAA type'
LOC_Os10g34290	15.8	9.17e-15	retrotransposon protein, putative, unclassified, expressed	'signalling.receptor kinases.DUF 26'
LOC_Os02g42990	15.7	1.23e-10	OsSAUR11 - Auxin-responsive SAUR gene family member, expressed	'hormone metabolism.auxin.induced-regulated-responsive-activated'
LOC_Os11g47809	15.7	1.07e-32	metallothionein, putative, expressed	'metal handling.binding, chelation and storage'
LOC_Os03g03200	15.7	0.000377	hydrolase, alpha/beta fold family protein, putative, expressed	'not assigned.unknown'
LOC_Os01g42370	15.7	2.76e-08	pleiotropic drug resistance protein, putative, expressed	'transport.ABC transporters and multidrug resistance systems'
LOC_Os02g06070	15.7	0.000201	phytosulfokine receptor precursor, putative, expressed	'signalling.receptor kinases.leucine rich repeat XI'
LOC_Os11g45010	15.6333	0.0135	retrotransposon protein, putative, unclassified, expressed	'not assigned.unknown'
LOC_Os01g19280	15.6033	0.000229	expressed protein	'not assigned.unknown'
LOC_Os07g06830	15.6	4.88e-32	gibberellin receptor GID1L2, putative, expressed	'Biodegradation of Xenobiotics'
LOC_Os07g05940	15.6	2.95e-10	9-cis-epoxycarotenoid dioxygenase 1, chloroplast precursor, putative, expressed	'hormone metabolism.abscisic acid.synthesis-degradation.synthesis.9-cis-epoxycarotenoid dioxygenase'
LOC_Os01g41430	15.6	6.38e-05	UDP-glucoronosyl and UDP-glucosyl transferase, putative, expressed	'misc.UDP glucosyl and glucoronyl transferases'
LOC_Os01g10440	15.6	2.58e-12	xylosyltransferase, putative, expressed	'misc.UDP glucosyl and glucoronyl transferases'
LOC_Os02g12530	15.5333	0.000216	cytochrome P450 71D6, putative, expressed	'misc.cytochrome P450'
LOC_Os03g19290	15.5	5.92e-23	mitochondrial import inner membrane translocase subunit Tim17, putative, expressed	'protein.targeting.mitochondria'
LOC_Os06g44170	15.5	1.33e-09	NAD dependent epimerase/dehydratase family protein, putative, expressed	'secondary metabolism.flavonoids.dihydroflavonols'
LOC_Os04g28780	15.4667	0.000219	serine/threonine-protein kinase receptor precursor, putative, expressed	'signalling.receptor kinases.S-locus glycoprotein like'
LOC_Os01g27750	15.4	1.33e-11	bifunctional 3-dehydroquinate dehydratase/shikimate dehydrogenase,chloroplast precursor, putative, expressed	'amino acid metabolism.synthesis.aromatic aa.chorismate.dehydroquinate/shikimate dehydrogenase'
LOC_Os07g03060	15.4	2.02e-23	expressed protein	'not assigned.unknown'
LOC_Os06g05480	15.4	3.02e-21	expressed protein	'not assigned.unknown'
LOC_Os03g41350	15.4	3.63e-12	BTBN7 - Bric-a-Brac, Tramtrack, Broad Complex BTB domain with non-phototropic hypocotyl 3 NPH3 domain, expressed	'signalling.light'
LOC_Os04g53050	15.4	2.64e-11	disease resistance RPP13-like protein 1, putative, expressed	'stress.biotic.PR-proteins'
LOC_Os11g47890	15.3	0.00465	GRAS family transcription factor domain containing protein, expressed	'RNA.regulation of transcription.GRAS transcription factor family'
LOC_Os06g48290	15.3	0.000231	homeobox associated leucine zipper, putative, expressed	'RNA.regulation of transcription.HB,Homeobox transcription factor family'
LOC_Os09g13440	15.3	1.57e-29	expressed protein	'not assigned.unknown'
LOC_Os05g41460	15.3	3.28e-12	cysteine proteinase inhibitor precursor protein, putative, expressed	'protein.degradation.cysteine protease'
LOC_Os03g19070	15.2	3.03e-11	long cell-linked locus protein, putative, expressed	'not assigned.unknown'
LOC_Os09g28210	15.1	0.00385	bHelix-loop-helix transcription factor, putative, expressed	'RNA.regulation of transcription.bHLH,Basic Helix-Loop-Helix family'
LOC_Os03g15720	15.1	2.12e-11	expressed protein	'not assigned.unknown'
LOC_Os03g44100	15.1	4.01e-05	phosphonate metabolism protein-related, putative, expressed	'not assigned.unknown'
LOC_Os05g15320	15.1	0.000181	transposon protein, putative, CACTA, En/Spm sub-class, expressed	'not assigned.unknown'
LOC_Os01g56930	15.1	1.22e-15	eukaryotic aspartyl protease domain containing protein, expressed	'protein.degradation.aspartate protease'
LOC_Os06g38970	15.1	7.97e-12	expressed protein	'protein.postranslational modification.kinase.receptor like cytoplasmatic kinase VII'
LOC_Os02g05950	15.1	7.08e-07	phytosulfokine receptor precursor, putative, expressed	'signalling.receptor kinases.misc'
LOC_Os09g34150	15.1	0.0101	NBS-LRR disease resistance protein, putative, expressed	'stress.biotic.PR-proteins'
LOC_Os06g45184	15	0.00609	retrotransposon protein, putative, Ty3-gypsy subclass, expressed	'not assigned.unknown'
LOC_Os10g41660	15	4.55e-13	zinc finger, C3HC4 type domain containing protein, expressed	'not assigned.unknown'
LOC_Os11g36400	15	3.25e-08	expressed protein	'not assigned.unknown'
LOC_Os06g27560	15	2.09e-13	glycosyltransferase protein, putative, expressed	'not assigned.unknown'
LOC_Os05g05040	15	2.32e-26	expressed protein	'not assigned.unknown'
LOC_Os03g53200	15	1.16e-29	OsCML4 - Calmodulin-related calcium sensor protein, expressed	'signalling.calcium'
LOC_Os11g31550	14.9967	0.00346	BRASSINOSTEROID INSENSITIVE 1-associated receptor kinase 1 precursor, putative, expressed	'signalling.receptor kinases.leucine rich repeat XI'
LOC_Os02g01890	14.9	1.04e-27	cytochrome P450, putative, expressed	'misc.cytochrome P450'
LOC_Os03g01300	14.9	0.00726	LTPL114 - Protease inhibitor/seed storage/LTP family protein precursor, expressed	'misc.protease inhibitor/seed storage/lipid transfer protein (LTP) family protein'
LOC_Os07g03200	14.9	1.82e-12	phytosulfokines precursor, putative, expressed	'not assigned.unknown'
LOC_Os01g14100	14.81	0.000342	BT1 family protein, putative, expressed	'transport.misc'
LOC_Os11g04980	14.8	4.6e-10	acyl-CoA synthetase protein, putative, expressed	'lipid metabolism.FA synthesis and FA elongation.long chain fatty acid CoA ligase'
LOC_Os11g10480	14.8	3.14e-16	dehydrogenase, putative, expressed	'misc.alcohol dehydrogenases'
LOC_Os05g42210	14.8	1.62e-16	serine/threonine-protein kinase receptor precursor, putative, expressed	'signalling.receptor kinases.S-locus glycoprotein like'
LOC_Os03g02874	14.8	0.000314	retrotransposon protein, putative, Ty3-gypsy subclass, expressed	'not assigned.unknown'
LOC_Os05g01580	14.7667	0.000314	integral membrane protein DUF6 containing protein, expressed	'development.unspecified'
LOC_Os11g03860	14.7467	0.00313	Ser/Thr protein kinase, putative, expressed	'signalling.receptor kinases.S-locus glycoprotein like'
LOC_Os07g40986	14.7067	0.00339	NAD dependent epimerase/dehydratase family protein, putative, expressed	'secondary metabolism.flavonoids.dihydroflavonols'
LOC_Os05g43120	14.7	3.85e-08	GDSL-like lipase/acylhydrolase, putative, expressed	'misc.GDSL-motif lipase'
LOC_Os06g19370	14.7	9.11e-09	cadmium tolerance factor, putative, expressed	'not assigned.unknown'
LOC_Os01g48390	14.7	0.000695	expressed protein	'signalling.receptor kinases.misc'
LOC_Os10g26940	14.6667	0.000363	BURP domain containing protein, expressed	'cell wall.degradation.pectate lyases and polygalacturonases'
LOC_Os04g52790	14.63	0.000334	expressed protein	'not assigned.unknown'
LOC_Os06g38590	14.6	0.000356	receptor-like protein kinase precursor, putative, expressed	'signalling.receptor kinases.leucine rich repeat XI'
LOC_Os05g10650	14.6	7.51e-05	6-phosphofructokinase, putative, expressed	'glycolysis.plastid branch.phosphofructokinase (PFK)'
LOC_Os04g38530	14.6	4.46e-09	aldose 1-epimerase, putative, expressed	'minor CHO metabolism.others'
LOC_Os04g09920	14.6	5.37e-05	cytochrome P450, putative, expressed	'misc.cytochrome P450'
LOC_Os01g53350	14.6	1.14e-12	anthocyanidin 5,3-O-glucosyltransferase, putative, expressed	'misc.UDP glucosyl and glucoronyl transferases'
LOC_Os10g34960	14.6	0.000393	ubiquitin family protein, putative, expressed	'protein.degradation.ubiquitin.ubiquitin'
LOC_Os11g03910	14.6	2.55e-10	zinc finger DHHC domain-containing protein, putative, expressed	'RNA.regulation of transcription.unclassified'
LOC_Os01g70490	14.6	1.89e-29	potassium transporter, putative, expressed	'transport.potassium'
LOC_Os09g19360	14.5733	0.000622	senescence-induced receptor-like serine/threonine-protein kinase precursor, putative, expressed	'signalling.receptor kinases.misc'
LOC_Os05g15300	14.5667	0.000345	expressed protein	'not assigned.unknown'
LOC_Os03g21030	14.5	6.43e-19	no apical meristem protein, putative, expressed	'development.unspecified'
LOC_Os01g67820	14.5	4.67e-09	exo70 exocyst complex subunit domain containing protein, expressed	'cell.vesicle transport'
LOC_Os03g42810	14.5	5.11e-20	endonuclease/exonuclease/phosphatase family domain containing protein, expressed	'DNA.synthesis/chromatin structure'
LOC_Os03g15020	14.5	1.29e-10	beta-galactosidase precursor, putative, expressed	'misc.gluco-, galacto- and mannosidases.beta-galactosidase'
LOC_Os11g35330	14.5	0.000105	LYK, putative, expressed	'protein.postranslational modification.kinase.receptor like cytoplasmatic kinase VII'
LOC_Os12g41490	14.5	2.44e-12	cysteine-rich receptor-like protein kinase 8 precursor, putative, expressed	'protein.postranslational modification'
LOC_Os02g42000	14.5	1.53e-08	expressed protein	'PS.lightreaction.photosystem II.PSII polypeptide subunits'
LOC_Os03g27080	14.5	1.24e-11	calmodulin-binding transcription activator 2, putative, expressed	'RNA.regulation of transcription.AtSR Transcription Factor family'
LOC_Os06g38950	14.5	3.18e-21	ABC transporter, ATP-binding protein, putative, expressed	'transport.ABC transporters and multidrug resistance systems'
LOC_Os06g48160	14.4467	0.00286	glycosyl hydrolases family 16, putative, expressed	'cell wall.modification'
LOC_Os10g25130	14.4	7.28e-30	aminotransferase, classes I and II, domain containing protein, expressed	'amino acid metabolism.synthesis.central amino acid metabolism.alanine.alanine aminotransferase'
LOC_Os03g13570	14.4	4.65e-05	glycosyl hydrolases family 16, putative, expressed	'cell wall.modification'
LOC_Os01g53430	14.4	8.16e-11	anthocyanidin 5,3-O-glucosyltransferase, putative, expressed	'misc.UDP glucosyl and glucoronyl transferases'
LOC_Os08g35630	14.4	4.74e-21	MTD1, putative, expressed	'not assigned.unknown'
LOC_Os06g50210	14.4	5.61e-08	expressed protein	'not assigned.unknown'
LOC_Os06g51210	14.4	0.000594	zinc finger family protein, putative, expressed	'protein.degradation.ubiquitin.E3.RING'
LOC_Os02g50720	14.4	0.000449	transposon protein, putative, unclassified, expressed	'not assigned.unknown'
LOC_Os09g39960	14.3	1.16e-30	dynamin family protein, putative, expressed	'misc.dynamin'
LOC_Os03g05334	14.3	4.59e-07	expressed protein	'not assigned.unknown'
LOC_Os03g48710	14.3	0.000268	expressed protein	'not assigned.unknown'
LOC_Os09g27010	14.3	3.03e-08	tyrosine protein kinase domain containing protein, putative, expressed	'protein.postranslational modification.kinase.receptor like cytoplasmatic kinase VII'
LOC_Os03g61960	14.3	2.1e-05	2Fe-2S iron-sulfur cluster binding domain containing protein, expressed	'PS.lightreaction.other electron carrier (ox/red).ferredoxin'
LOC_Os08g04240	14.3	0.00732	cysteine-rich repeat secretory protein 55 precursor, putative, expressed	'signalling.receptor kinases.DUF 26'
LOC_Os12g43440	14.3	1.04e-25	thaumatin, putative, expressed	'stress.biotic'
LOC_Os10g41230	14.2	9.42e-07	homeobox associated leucine zipper, putative, expressed	'RNA.regulation of transcription.HB,Homeobox transcription factor family'
LOC_Os01g45020	14.2	2.89e-14	F-box protein interaction domain containing protein, expressed	'not assigned.unknown'
LOC_Os03g36080	14.2	6.69e-08	expressed protein	'not assigned.unknown'
LOC_Os12g25630	14.2	7.2e-09	sulfite oxidase, putative, expressed	'S-assimilation.sulfite oxidase'
LOC_Os02g13870	14.2	0.000403	aquaporin protein, putative, expressed	'transport.Major Intrinsic Proteins.NIP'
LOC_Os06g45500	14.2	4.03e-09	copper-transporting ATPase, putative, expressed	'transport.metal'
LOC_Os08g40330	14.16	0.000583	sulfotransferase domain containing protein, expressed	'lipid metabolism.''exotics'' (steroids, squalene etc)'
LOC_Os05g07450	14.1333	0.000495	S-domain receptor-like protein kinase, putative, expressed	'signalling.receptor kinases.S-locus glycoprotein like'
LOC_Os01g68710	14.1	8.23e-06	peptidyl-prolyl cis-trans isomerase, FKBP-type, putative, expressed	'cell.cycle.peptidylprolyl isomerase'
LOC_Os04g45970	14.1	3.58e-21	glutamate dehydrogenase protein, putative, expressed	'N-metabolism.N-degradation.glutamate dehydrogenase'
LOC_Os01g02930	14.1	7.01e-07	glycosyltransferase protein, putative, expressed	'not assigned.unknown'
LOC_Os06g01350	14.1	1.93e-08	transferase family protein, putative, expressed	'secondary metabolism.phenylpropanoids'
LOC_Os02g13940	14.08	0.0037	expressed protein	'not assigned.unknown'
LOC_Os01g70180	14	7.16e-06	exostosin family domain containing protein, expressed	'misc.UDP glucosyl and glucoronyl transferases'
LOC_Os01g58114	14	5.76e-24	expressed protein	'not assigned.unknown'
LOC_Os01g31450	14	9.25e-15	retrotransposon protein, putative, unclassified, expressed	'not assigned.unknown'
LOC_Os12g13400	14	0.0056	expressed protein	'not assigned.unknown'
LOC_Os05g39250	14	3.58e-12	phosphatidylethanolamine-binding protein, putative, expressed	'not assigned.unknown'
LOC_Os02g52910	14	6.9e-11	zinc finger protein, putative, expressed	'protein.degradation.ubiquitin.E3.RING'
LOC_Os07g05620	14	2.42e-24	CAMK_KIN1/SNF1/Nim1_like.28 - CAMK includes calcium/calmodulin depedent protein kinases, expressed	'protein.postranslational modification'
LOC_Os07g04040	14	1.6e-20	expressed protein	'protein.postranslational modification'
LOC_Os02g30190	14	7.05e-06	expressed protein	'signalling.in sugar and nutrient physiology'
LOC_Os12g17430	14	1.59e-22	NBS-LRR disease resistance protein, putative, expressed	'stress.biotic'
LOC_Os01g65660	14	1.15e-14	amino acid transporter, putative, expressed	'transport.amino acids'
LOC_Os02g07654	13.92	0.00398	expressed protein	'not assigned.unknown'
LOC_Os04g52450	13.9	2.22e-24	aminotransferase, putative, expressed	'amino acid metabolism.synthesis.central amino acid metabolism.GABA.GABA transaminase'
LOC_Os01g38359	13.9	6.54e-18	peptidyl-prolyl cis-trans isomerase, FKBP-type, putative, expressed	'cell.cycle.peptidylprolyl isomerase'
LOC_Os04g39900	13.9	1.27e-29	Os4bglu13 - beta-glucosidase homologue, similar to Os4Bglu12 exoglucanase/b-glucosidase, expressed	'misc.gluco-, galacto- and mannosidases'
LOC_Os08g01940	13.9	3.47e-09	non-lysosomal glucosylceramidase, putative, expressed	'not assigned.unknown'
LOC_Os03g07400	13.9	0.000329	expressed protein	'not assigned.unknown'
LOC_Os02g38050	13.9	2.08e-14	joka2, putative, expressed	'protein.degradation.ubiquitin'
LOC_Os03g56160	13.9	1.36e-29	lectin-like receptor kinase 7, putative, expressed	'protein.postranslational modification'
LOC_Os09g26160	13.9	2.14e-15	glutamate receptor, putative, expressed	'signalling.in sugar and nutrient physiology'
LOC_Os03g20840	13.9	2.57e-05	disease resistance RPP13-like protein 1, putative, expressed	'stress.biotic.PR-proteins'
LOC_Os12g07580	13.9	4.65e-29	dirigent, putative, expressed	'stress.biotic.PR-proteins'
LOC_Os10g36100	13.8767	0.000597	LTPL157 - Protease inhibitor/seed storage/LTP family protein precursor, expressed	'not assigned.unknown'
LOC_Os02g43460	13.82	0.0112	required to maintain repression 1, putative, expressed	'RNA.regulation of transcription.Chromatin Remodeling Factors'
LOC_Os03g07200	13.8133	0.0114	expressed protein	'not assigned.unknown'
LOC_Os07g48390	13.8067	0.00188	proline-rich protein, putative, expressed	'not assigned.unknown'
LOC_Os01g11910	13.8	1.27e-28	basic helix-loop-helix, putative, expressed	'RNA.regulation of transcription.bHLH,Basic Helix-Loop-Helix family'
LOC_Os08g37060	13.8	1.67e-11	gibberellin receptor GID1L2, putative, expressed	'Biodegradation of Xenobiotics'
LOC_Os01g51870	13.8	1.01e-21	methyltransferase, putative, expressed	'development.unspecified'
LOC_Os07g28850	13.8	7.32e-20	retrotransposon protein, putative, unclassified, expressed	'development.unspecified'
LOC_Os01g48910	13.8	9.09e-18	AMP-binding enzyme, putative, expressed	'lipid metabolism.FA synthesis and FA elongation.long chain fatty acid CoA ligase'
LOC_Os07g03050	13.8	1.69e-25	expressed protein	'not assigned.unknown'
LOC_Os08g01240	13.8	1.03e-14	expressed protein	'not assigned.unknown'
LOC_Os01g63690	13.8	7.43e-12	hs1, putative, expressed	'not assigned.unknown'
LOC_Os02g22130	13.8	1.47e-29	expressed protein	'RNA.regulation of transcription.C2H2 zinc finger family'
LOC_Os05g02940	13.8	1.26e-25	calcium-transporting ATPase 2, endoplasmic reticulum-type, putative, expressed	'signalling.calcium'
LOC_Os04g55420	13.8	7.88e-20	leucine-rich repeat family protein, putative, expressed	'stress.biotic.PR-proteins'
LOC_Os08g39850	13.7933	0.000669	lipoxygenase, chloroplast precursor, putative, expressed	'hormone metabolism.jasmonate.synthesis-degradation.lipoxygenase'
LOC_Os04g55950	13.76	0.00878	expressed protein	'RNA.regulation of transcription.Aux/IAA family'
LOC_Os05g28740	13.7	0.000124	universal stress protein domain containing protein, putative, expressed	'hormone metabolism.ethylene.induced-regulated-responsive-activated'
LOC_Os07g46920	13.7	4.3e-21	sex determination protein tasselseed-2, putative, expressed	'misc.short chain dehydrogenase/reductase (SDR)'
LOC_Os09g26660	13.7	1.05e-10	ferric reductase, putative, expressed	'stress.biotic.respiratory burst'
LOC_Os08g03330	13.6733	0.000763	expressed protein	'not assigned.unknown'
LOC_Os07g35750	13.6533	0.000585	TKL_IRAK_DUF26-ld.3 - DUF26 kinases have homology to DUF26 containing loci, expressed	'signalling.receptor kinases.S-locus glycoprotein like'
LOC_Os03g30950	13.6	3.86e-20	acyl-desaturase, chloroplast precursor, putative, expressed	'lipid metabolism.FA synthesis and FA elongation.ACP desaturase'
LOC_Os08g31850	13.6	0.000805	expressed protein	'not assigned.unknown'
LOC_Os09g38870	13.6	1.96e-08	expressed protein	'not assigned.unknown'
LOC_Os02g16040	13.6	6.72e-26	ubiquitin-conjugating enzyme, putative, expressed	'protein.degradation.ubiquitin.E2'
LOC_Os09g02270	13.5	0.000175	cyclase family protein, putative, expressed	'DNA.unspecified'
LOC_Os08g41210	13.5	0.0108	expressed protein	'not assigned.unknown'
LOC_Os02g38840	13.5	2.81e-11	glucose-6-phosphate 1-dehydrogenase, cytoplasmic isoform, putative, expressed	'OPP.oxidative PP.G6PD'
LOC_Os02g54420	13.5	0.0109	hypro1, putative, expressed	'protein.glycosylation'
LOC_Os03g61510	13.4333	0.000704	pectinesterase inhibitor domain containing protein, expressed	'misc.invertase/pectin methylesterase inhibitor family protein'
LOC_Os05g50610	13.4	2.56e-20	WRKY8, expressed	'RNA.regulation of transcription.WRKY domain transcription factor family'
LOC_Os04g44250	13.4	5.34e-25	cytokinin-O-glucosyltransferase 3, putative, expressed	'misc.UDP glucosyl and glucoronyl transferases'
LOC_Os12g32120	13.4	0.000677	transposon protein, putative, CACTA, En/Spm sub-class, expressed	'not assigned.unknown'
LOC_Os02g50350	13.4	0.000273	dihydroorotate dihydrogenase protein, putative, expressed	'nucleotide metabolism.degradation.pyrimidine.dihydrouracil dehydrogenase'
LOC_Os04g33410	13.3667	0.000732	retrotransposon protein, putative, unclassified, expressed	'not assigned.unknown'
LOC_Os01g63980	13.3	2.67e-12	ZOS1-17 - C2H2 zinc finger protein, expressed	'RNA.regulation of transcription.C2H2 zinc finger family'
LOC_Os08g42960	13.3	0.000177	ankyrin repeat-containing protein, putative, expressed	'cell.organisation'
LOC_Os04g59040	13.3	1.1e-10	soluble inorganic pyrophosphatase, putative, expressed	'nucleotide metabolism.phosphotransfer and pyrophosphatases.misc'
LOC_Os06g13180	13.3	5.71e-14	metalloendoproteinase 1 precursor, putative, expressed	'protein.degradation.metalloprotease'
LOC_Os01g68060	13.3	3.4e-28	copine, putative, expressed	'protein.degradation.ubiquitin.E3.RING'
LOC_Os01g03100	13.3	0.000645	protein binding protein, putative, expressed	'protein.degradation.ubiquitin.E3.RING'
LOC_Os02g56420	13.2667	0.000748	OsWAK23 - OsWAK short gene, expressed	'signalling.receptor kinases.wall associated kinase'
LOC_Os11g14390	13.22	0.00449	expressed protein	'not assigned.unknown'
LOC_Os06g49250	13.2	0.000851	peptide transporter PTR2, putative, expressed	'transport.peptides and oligopeptides'
LOC_Os02g54254	13.2	1.06e-13	saccharopine dehydrogenase, putative, expressed	'amino acid metabolism.degradation.aspartate family.lysine'
LOC_Os10g38040	13.2	1.66e-10	lysM domain containing protein, putative, expressed	'cell wall.degradation'
LOC_Os01g48874	13.2	4.3e-27	wax synthase, putative, expressed	'not assigned.unknown'
LOC_Os01g59180	13.2	8.91e-06	OsFBX27 - F-box domain containing protein, expressed	'protein.degradation.ubiquitin.E3.SCF.FBOX'
LOC_Os04g55150	13.2	2.93e-11	UBA/TS-N domain containing protein, expressed	'protein.degradation.ubiquitin'
LOC_Os11g03840	13.2	5.46e-11	D-mannose binding lectin family protein, expressed	'signalling.receptor kinases.S-locus glycoprotein like'
LOC_Os03g62100	13.1667	0.000864	MYB family transcription factor, putative, expressed	'not assigned.unknown'
LOC_Os07g31960	13.1467	0.00904	UDP-glucoronosyl and UDP-glucosyl transferase domain containing protein, expressed	'misc.UDP glucosyl and glucoronyl transferases'
LOC_Os08g26360	13.1467	0.0112	expressed protein	'not assigned.unknown'
LOC_Os07g26490	13.1	0.014	ankyrin repeat domain containing protein, expressed	'cell.organisation'
LOC_Os11g15040	13.1	0.000721	S-adenosyl-L-methionine:benzoic acid/salicylic acid carboxyl methyltransferase, putative, expressed	'hormone metabolism.salicylic acid.synthesis-degradation'
LOC_Os07g23570	13.1	0.00232	cytochrome P450 72A1, putative, expressed	'misc.cytochrome P450'
LOC_Os02g55970	13.1	1.3e-09	ANTH, putative, expressed	'not assigned.unknown'
LOC_Os07g23380	13.1	0.00193	acyl CoA reductase, putative, expressed	'not assigned.unknown'
LOC_Os10g35294	13.1	5.52e-20	fiber protein Fb34, putative, expressed	'not assigned.unknown'
LOC_Os05g04215	13.1	0.000889	expressed protein	'not assigned.unknown'
LOC_Os06g43930	13.1	1.1e-21	OsProCP2 - Putative Lysosomal Pro-x Carboxypeptidase homologue, expressed	'protein.degradation'
LOC_Os07g39520	13.1	5.3e-11	STE_PAK_Ste20_Slob_Wnk.5 - STE kinases include homologs to sterile 7, sterile 11 and sterile 20 from yeast, expressed	'protein.postranslational modification'
LOC_Os01g64120	13.1	3e-05	2Fe-2S iron-sulfur cluster binding domain containing protein, expressed	'PS.lightreaction.other electron carrier (ox/red).ferredoxin'
LOC_Os01g01650	13.1	0.000231	isoflavone reductase homolog IRL, putative, expressed	'secondary metabolism.flavonoids.isoflavones.isoflavone reductase'
LOC_Os10g33210	13.1	1.1e-06	peptide transporter PTR3-A, putative, expressed	'transport.peptides and oligopeptides'
LOC_Os07g48550	13	1.89e-09	no apical meristem protein, putative, expressed	'development.unspecified'
LOC_Os09g15420	13	4.88e-15	NAD dependent epimerase/dehydratase family protein, putative, expressed	'cell wall.precursor synthesis.UGE'
LOC_Os04g08550	13	4.54e-17	oxidoreductase, aldo/keto reductase family protein, putative, expressed	'minor CHO metabolism.others'
LOC_Os01g57770	13	3.97e-09	OsPOP4 - Putative Prolyl Oligopeptidase homologue, expressed	'misc.nitrilases, *nitrile lyases, berberine bridge enzymes, reticuline oxidases, troponine reductases'
LOC_Os05g45840	13	5.07e-08	GTPase-activating protein, putative, expressed	'RNA.regulation of transcription.unclassified'
LOC_Os04g56110	13	3.15e-11	protein kinase, putative, expressed	'signalling.receptor kinases.misc'
LOC_Os05g03160	12.9867	0.000931	DUF260 domain containing protein, putative, expressed	'not assigned.unknown'
LOC_Os01g54210	12.98	0.0013	GATA zinc finger domain containing protein, expressed	'RNA.regulation of transcription.C2C2(Zn) GATA transcription factor family'
LOC_Os07g06750	12.9	0.00151	VQ domain containing protein, putative, expressed	'not assigned.unknown'
LOC_Os04g27810	12.9	2.94e-06	retrotransposon protein, putative, Ty3-gypsy subclass, expressed	'not assigned.unknown'
LOC_Os01g72970	12.9	2.52e-26	DUF630/DUF632 domains containing protein, putative, expressed	'RNA.regulation of transcription.bZIP transcription factor family'
LOC_Os12g06440	12.9	3.25e-13	expressed protein	'RNA.regulation of transcription.PHD finger transcription factor'
LOC_Os01g29860	12.9	0.00106	expressed protein	'not assigned.unknown'
LOC_Os10g11500	12.8867	0.000961	SCP-like extracellular protein, expressed	'stress.biotic'
LOC_Os07g05740	12.8667	0.000961	receptor-like protein kinase 2 precursor, putative, expressed	'signalling.receptor kinases.leucine rich repeat XI'
LOC_Os05g45410	12.8	1.1e-27	HSF-type DNA-binding domain containing protein, expressed	'RNA.regulation of transcription.HSF,Heat-shock transcription factor family'
LOC_Os05g49100	12.8	9.08e-17	WRKY49, expressed	'RNA.regulation of transcription.WRKY domain transcription factor family'
LOC_Os11g06210	12.8	1.24e-14	expressed protein	'not assigned.unknown'
LOC_Os10g35950	12.8	4.51e-06	transferase family protein, putative, expressed	'stress.biotic'
LOC_Os01g59740	12.7	6.53e-13	expressed protein	'development.unspecified'
LOC_Os01g39830	12.7	1.76e-09	beta-galactosidase, putative, expressed	'misc.gluco-, galacto- and mannosidases.beta-galactosidase'
LOC_Os06g50650	12.7	4.67e-07	plastocyanin-like domain containing protein, putative, expressed	'misc.plastocyanin-like'
LOC_Os02g22380	12.7	3.89e-07	glycosyltransferase protein, putative, expressed	'not assigned.unknown'
LOC_Os03g19580	12.7	2.54e-23	expressed protein	'not assigned.unknown'
LOC_Os10g35770	12.7	5.71e-10	E2F-related protein, putative, expressed	'not assigned.unknown'
LOC_Os09g26890	12.7	0.003	expressed protein	'not assigned.unknown'
LOC_Os08g37345	12.7	0.0146	DNA binding protein, putative, expressed	'not assigned.unknown'
LOC_Os07g39270	12.7	7.66e-07	polyprenyl synthetase, putative, expressed	'secondary metabolism.isoprenoids.non-mevalonate pathway.geranylgeranyl pyrophosphate synthase'
LOC_Os01g48020	12.7	3.34e-12	S-locus-like receptor protein kinase, putative, expressed	'signalling.receptor kinases.S-locus glycoprotein like'
LOC_Os03g20949	12.7	1.29e-26	phospholipid-transporting ATPase, putative, expressed	'transport.p- and v-ATPases'
LOC_Os02g07750	12.7	5.91e-22	cell cycle control protein, putative, expressed	'transport.p- and v-ATPases'
LOC_Os05g27010	12.7	1.33e-27	peptide transporter PTR3-A, putative, expressed	'transport.peptides and oligopeptides'
LOC_Os01g37580	12.69	0.00115	retrotransposon protein, putative, unclassified, expressed	'DNA.synthesis/chromatin structure'
LOC_Os03g36279	12.6767	0.00115	retrotransposon protein, putative, Ty3-gypsy subclass, expressed	'not assigned.unknown'
LOC_Os03g50490	12.6433	0.00116	glutamine synthetase, catalytic domain containing protein, expressed	'N-metabolism.ammonia metabolism.glutamine synthase'
LOC_Os06g45490	12.63	0.00255	expressed protein	'not assigned.unknown'
LOC_Os04g55850	12.6	3.13e-20	nuclease PA3, putative, expressed	'DNA.synthesis/chromatin structure'
LOC_Os07g38260	12.6	9.04e-12	insulin-degrading enzyme, putative, expressed	'protein.degradation.metalloprotease'
LOC_Os01g06590	12.6	0.000392	zinc finger, C3HC4 type domain containing protein, expressed	'protein.degradation.ubiquitin.E3.RING'
LOC_Os08g41730	12.6	1.41e-23	peptidase, T1 family, putative, expressed	'protein.degradation.ubiquitin.proteasom'
LOC_Os03g15780	12.58	0.0116	anthranilate synthase component I-1, chloroplast precursor, putative, expressed	'amino acid metabolism.synthesis.aromatic aa.tryptophan.anthranilate synthase'
LOC_Os02g20360	12.5	3.39e-17	tyrosine aminotransferase, putative, expressed	'amino acid metabolism.degradation.aromatic aa.tyrosine'
LOC_Os03g57310	12.5	3.55e-25	syntaxin, putative, expressed	'cell.vesicle transport'
LOC_Os10g17489	12.5	1.61e-12	UDP-glucoronosyl and UDP-glucosyl transferase domain containing protein, expressed	'misc.UDP glucosyl and glucoronyl transferases'
LOC_Os03g04110	12.5	2.21e-23	lysM domain-containing GPI-anchored protein precursor, putative, expressed	'not assigned.unknown'
LOC_Os12g29820	12.5	4.39e-09	expressed protein	'not assigned.unknown'
LOC_Os02g42310	12.5	1.21e-10	OsSCP8 - Putative Serine Carboxypeptidase homologue, expressed	'protein.degradation.serine protease'
LOC_Os02g36330	12.5	3.18e-12	RING-H2 finger protein ATL1O, putative, expressed	'protein.degradation.ubiquitin.E3.RING'
LOC_Os02g06200	12.5	2.17e-14	phytosulfokine receptor precursor, putative, expressed	'signalling.receptor kinases.leucine rich repeat XI'
LOC_Os08g25990	12.4333	0.00125	alcohol oxidase-related, putative, expressed	'not assigned.unknown'
LOC_Os07g11680	12.43	0.00127	retrotransposon protein, putative, unclassified, expressed	'not assigned.unknown'
LOC_Os01g61080	12.4	3.88e-26	WRKY24, expressed	'RNA.regulation of transcription.WRKY domain transcription factor family'
LOC_Os03g22360	12.4	8.45e-06	expressed protein	'not assigned.unknown'
LOC_Os12g33650	12.4	0.000322	retrotransposon protein, putative, unclassified, expressed	'not assigned.unknown'
LOC_Os04g30240	12.4	7.09e-13	OsWAK60 - OsWAK receptor-like protein kinase, expressed	'protein.postranslational modification.kinase.receptor like cytoplasmatic kinase VII'
LOC_Os02g48870	12.4	4.52e-08	aspartic proteinase nepenthesin-2 precursor, putative, expressed	'RNA.regulation of transcription.unclassified'
LOC_Os04g35540	12.4	3.95e-24	amino acid permease family protein, putative, expressed	'transport.amino acids'
LOC_Os11g24060	12.33	0.00131	permease domain containing protein, putative, expressed	'transport.misc'
LOC_Os04g38950	12.3	2.56e-09	class I glutamine amidotransferase, putative, expressed	'amino acid metabolism.synthesis.aromatic aa.tryptophan.anthranilate synthase'
LOC_Os06g18960	12.3	0.00914	embryogenesis transmembrane protein, putative, expressed	'not assigned.unknown'
LOC_Os03g17680	12.3	1.68e-23	expressed protein	'not assigned.unknown'
LOC_Os02g41630	12.3	1.07e-05	phenylalanine ammonia-lyase, putative, expressed	'secondary metabolism.phenylpropanoids.lignin biosynthesis.PAL'
LOC_Os04g57540	12.2867	0.00133	adenylate kinase, putative, expressed	'nucleotide metabolism.phosphotransfer and pyrophosphatases.adenylate kinase'
LOC_Os03g10310	12.21	0.00149	expressed protein	'not assigned.unknown'
LOC_Os01g70200	12.2	1.5e-07	exostosin family domain containing protein, expressed	'misc.UDP glucosyl and glucoronyl transferases'
LOC_Os10g39090	12.2	1.53e-05	hydrolase, alpha/beta fold family protein, putative, expressed	'not assigned.unknown'
LOC_Os03g10030	12.2	1.74e-22	membrane associated DUF588 domain containing protein, putative, expressed	'not assigned.unknown'
LOC_Os05g18604	12.2	6.13e-11	OsSCP28 - Putative Serine Carboxypeptidase homologue, expressed	'protein.degradation.serine protease'
LOC_Os07g18240	12.2	2.07e-08	lectin-like receptor kinase, putative, expressed	'protein.postranslational modification'
LOC_Os02g56370	12.2	2.21e-17	OsWAK20 - OsWAK receptor-like protein kinase, expressed	'signalling.receptor kinases.misc'
LOC_Os10g20350	12.2	3.44e-14	MATE efflux family protein, putative, expressed	'transport.misc'
LOC_Os08g42630	12.1333	0.00156	expressed protein	'not assigned.unknown'
LOC_Os06g09970	12.1333	0.00156	expressed protein	'not assigned.unknown'
LOC_Os02g52670	12.1	0.00447	AP2 domain containing protein, expressed	'hormone metabolism.ethylene.signal transduction'
LOC_Os03g46910	12.1	8e-06	pyruvate kinase, putative, expressed	'glycolysis.plastid branch.pyruvate kinase (PK)'
LOC_Os03g20420	12.1	5.51e-05	alpha-N-arabinofuranosidase A, putative, expressed	'not assigned.unknown'
LOC_Os02g07010	12.1	0.000139	expressed protein	'not assigned.unknown'
LOC_Os08g37500	12.1	1.05e-12	expressed protein	'not assigned.unknown'
LOC_Os07g14740	12.1	0.00215	harpin-induced protein 1 domain containing protein, expressed	'not assigned.unknown'
LOC_Os12g32190	12.1	0.00525	expressed protein	'not assigned.unknown'
LOC_Os03g52420	12.1	0.000585	expressed protein	'not assigned.unknown'
LOC_Os06g06450	12.1	1.93e-07	heat shock protein STI, putative, expressed	'protein.degradation.ubiquitin.E3.RING'
LOC_Os09g21710	12.1	1.04e-15	AN1-like zinc finger domain containing protein, expressed	'RNA.regulation of transcription.C2H2 zinc finger family'
LOC_Os02g32270	12.0733	0.00153	expressed protein	'not assigned.unknown'
LOC_Os02g47100	12.0167	0.00886	expressed protein	'not assigned.unknown'
LOC_Os01g34610	12	0.000621	expressed protein	'not assigned.unknown'
LOC_Os11g02540	12	4.13e-17	WRKY50, expressed	'RNA.regulation of transcription.WRKY domain transcription factor family'
LOC_Os06g10520	12	2.31e-26	pantothenate kinase, putative, expressed	'Co-factor and vitamine metabolism.pantothenate.pantothenate kinase (PANK)'
LOC_Os06g50200	12	1.15e-06	retrotransposon protein, putative, unclassified, expressed	'DNA.unspecified'
LOC_Os08g12800	12	1.87e-09	glucan endo-1,3-beta-glucosidase precursor, putative, expressed	'misc.beta 1,3 glucan hydrolases.glucan endo-1,3-beta-glucosidase'
LOC_Os09g34250	12	9.16e-08	UDP-glucoronosyl and UDP-glucosyl transferase domain containing protein, expressed	'misc.UDP glucosyl and glucoronyl transferases'
LOC_Os02g53250	12	0.00163	expressed protein	'not assigned.unknown'
LOC_Os12g43580	12	2.01e-24	expressed protein	'not assigned.unknown'
LOC_Os02g04240	12	0.000615	wee1-like protein kinase, putative, expressed	'protein.postranslational modification'
LOC_Os08g10670	11.9267	0.00186	expressed protein	'RNA.regulation of transcription.unclassified'
LOC_Os04g48380	11.9	4e-16	lysM domain containing protein, putative, expressed	'cell wall.degradation'
LOC_Os01g18220	11.9	9e-26	expressed protein	'not assigned.unknown'
LOC_Os02g50470	11.9	1.58e-13	expressed protein	'not assigned.unknown'
LOC_Os02g48700	11.9	0.00186	expressed protein	'not assigned.unknown'
LOC_Os01g68179	11.9	0.000598	expressed protein	'not assigned.unknown'
LOC_Os07g44100	11.9	0.000527	expressed protein	'not assigned.unknown'
LOC_Os12g42850	11.9	6.76e-08	amino acid permease, putative, expressed	'transport.amino acids'
LOC_Os03g28330	11.8967	0.00162	sucrose synthase, putative, expressed	'major CHO metabolism.degradation.sucrose.Susy'
LOC_Os02g49480	11.8	7.62e-26	helix-loop-helix DNA-binding domain containing protein, expressed	'RNA.regulation of transcription.bHLH,Basic Helix-Loop-Helix family'
LOC_Os12g43890	11.8	6.15e-12	GNS1/SUR4 membrane family protein, putative, expressed	'lipid metabolism.''exotics'' (steroids, squalene etc).sphingolipids'
LOC_Os01g65620	11.8	3.59e-06	expressed protein	'not assigned.unknown'
LOC_Os05g37870	11.8	0.000617	expressed protein	'not assigned.unknown'
LOC_Os08g10260	11.8	8.22e-25	NBS-LRR disease resistance protein, putative, expressed	'stress.biotic.PR-proteins'
LOC_Os01g32380	11.7	3.3e-08	expressed protein	'not assigned.unknown'
LOC_Os03g24040	11.7	3.16e-23	seven in absentia protein family domain containing protein, expressed	'development.unspecified'
LOC_Os10g22750	11.7	0.00512	expressed protein	'not assigned.unknown'
LOC_Os11g04935	11.7	0.000671	GIY-YIG catalytic domain containing protein, putative, expressed	'not assigned.unknown'
LOC_Os01g04280	11.7	4.8e-11	calmodulin binding protein, putative, expressed	'signalling.calcium'
LOC_Os03g15860	11.7	2.22e-25	mitochondrial carrier protein, putative, expressed	'transport.metabolite transporters at the mitochondrial membrane'
LOC_Os11g39120	11.67	0.00203	expressed protein	'not assigned.unknown'
LOC_Os06g44220	11.6433	0.00206	OsRCI2-9 - Putative low temperature and salt responsive protein, expressed	'not assigned.unknown'
LOC_Os02g13900	11.6	4.75e-08	BES1/BZR1 homolog protein, putative, expressed	'hormone metabolism.brassinosteroid.signal transduction.BZR'
LOC_Os05g30280	11.6	2.2e-06	Os5bglu20 - beta-glucosidase homologue, similar to G. max isohydroxyurate hydrolase, expressed	'misc.gluco-, galacto- and mannosidases'
LOC_Os09g30300	11.6	0.00423	expressed protein	'not assigned.unknown'
LOC_Os03g18790	11.6	1.19e-24	SAG20, putative, expressed	'not assigned.unknown'
LOC_Os05g25210	11.6	1.21e-13	expressed protein	'protein.folding'
LOC_Os05g14260	11.5633	0.00193	peroxidase precursor, putative, expressed	'misc.peroxidases'
LOC_Os01g58300	11.55	0.00222	expressed protein	'not assigned.unknown'
LOC_Os07g35335	11.5433	0.00216	expressed protein	'not assigned.unknown'
LOC_Os02g36840	11.5	1.35e-15	cytokinin-O-glucosyltransferase 2, putative, expressed	'misc.UDP glucosyl and glucoronyl transferases'
LOC_Os04g35534	11.5	3.93e-08	expressed protein	'not assigned.unknown'
LOC_Os10g33990	11.5	0.000408	DUF584 domain containing protein, putative, expressed	'not assigned.unknown'
LOC_Os11g44560	11.5	2.01e-12	protein kinase domain containing protein, expressed	'protein.postranslational modification.kinase.receptor like cytoplasmatic kinase VII'
LOC_Os09g32510	11.4	0.00421	BHLH transcription factor, putative, expressed	'RNA.regulation of transcription.bHLH,Basic Helix-Loop-Helix family'
LOC_Os06g46270	11.4	4.73e-22	no apical meristem protein, putative, expressed	'development.unspecified'
LOC_Os09g29200	11.4	3.4e-26	glutathione S-transferase, putative, expressed	'misc.glutathione S transferases'
LOC_Os01g38650	11.4	1.04e-10	expressed protein	'not assigned.unknown'
LOC_Os12g10750	11.4	0.000616	ARGOS, putative, expressed	'not assigned.unknown'
LOC_Os01g61620	11.4	5.67e-20	protein kinase family protein, putative, expressed	'protein.postranslational modification'
LOC_Os07g35004	11.4	1.87e-07	TKL_IRAK_DUF26-la.4 - DUF26 kinases have homology to DUF26 containing loci, expressed	'signalling.receptor kinases.S-locus glycoprotein like'
LOC_Os04g10800	11.4	0.00175	inorganic phosphate transporter, putative, expressed	'transport.phosphate'
LOC_Os05g20350	11.32	0.00233	expressed protein	'not assigned.unknown'
LOC_Os08g42550	11.3	0.00021	AP2 domain containing protein, expressed	'hormone metabolism.auxin.induced-regulated-responsive-activated'
LOC_Os03g60090	11.3	2.07e-13	methylenetetrahydrofolate reductase, putative, expressed	'C1-metabolism'
LOC_Os03g53800	11.3	3.61e-08	periplasmic beta-glucosidase precursor, putative, expressed	'cell wall.degradation.cellulases and beta -1,4-glucanases'
LOC_Os06g23140	11.3	0.001	copper methylamine oxidase precursor, putative, expressed	'misc.oxidases - copper, flavone etc.'
LOC_Os04g41390	11.3	0.00101	expressed protein	'not assigned.unknown'
LOC_Os02g12090	11.3	6.79e-08	expressed protein	'not assigned.unknown'
LOC_Os04g52840	11.3	1.13e-16	tyrosine protein kinase domain containing protein, putative, expressed	'protein.postranslational modification.kinase.receptor like cytoplasmatic kinase VII'
LOC_Os07g22730	11.2133	0.00331	AP2 domain containing protein, expressed	'hormone metabolism.ethylene.signal transduction'
LOC_Os12g02420	11.2	1.62e-06	WRKY97, expressed	'RNA.regulation of transcription.WRKY domain transcription factor family'
LOC_Os04g51460	11.2	5.99e-08	glycosyl hydrolases family 16, putative, expressed	'cell wall.modification'
LOC_Os04g52730	11.2	1.59e-23	NAD dependent epimerase/dehydratase family domain containing protein, expressed	'cell wall.precursor synthesis.MUR4'
LOC_Os09g25380	11.2	0.000157	kinesin motor protein-related, putative, expressed	'cell.organisation'
LOC_Os11g03900	11.2	9.09e-24	glucosamine--fructose-6-phosphate aminotransferase 1, putative, expressed	'minor CHO metabolism.others'
LOC_Os03g12360	11.2	0.00104	trehalose-6-phosphate synthase, putative, expressed	'minor CHO metabolism.trehalose.potential TPS/TPP'
LOC_Os01g63060	11.2	1.47e-25	phosphatidic acid phosphatase-related, putative, expressed	'misc.acid and other phosphatases'
LOC_Os07g02970	11.2	5.77e-09	expressed protein	'not assigned.unknown'
LOC_Os06g31090	11.2	0.00151	GAMYB-binding protein, putative, expressed	'not assigned.unknown'
LOC_Os12g18530	11.2	7.27e-07	nucleotidyltransferase, putative, expressed	'not assigned.unknown'
LOC_Os01g72600	11.2	9.97e-09	spotted leaf 11, putative, expressed	'not assigned.unknown'
LOC_Os03g06750	11.2	0.000111	expressed protein	'not assigned.unknown'
LOC_Os04g50790	11.2	2.11e-18	RNA recognition motif, putative, expressed	'RNA.RNA binding'
LOC_Os04g15600	11.2	1.98e-05	receptor kinase, putative, expressed	'signalling.receptor kinases.leucine rich repeat XII'
LOC_Os05g25770	11.1	1.54e-07	WRKY45, expressed	'RNA.regulation of transcription.WRKY domain transcription factor family'
LOC_Os03g17000	11.1	1.71e-11	NAD dependent epimerase/dehydratase family domain containing protein, expressed	'cell wall.precursor synthesis.UDP-glucose 4,6-dehydratase'
LOC_Os03g47810	11.1	2.04e-13	nodulin family protein, putative, expressed	'development.unspecified'
LOC_Os08g34580	11.1	2.52e-15	trehalose-6-phosphate synthase, putative, expressed	'minor CHO metabolism.trehalose.potential TPS/TPP'
LOC_Os02g56310	11.1	1.85e-13	calcium-dependent protein kinase isoform AK1, putative, expressed	'protein.postranslational modification'
LOC_Os04g12580	11.1	1.91e-23	receptor-like protein kinase, putative, expressed	'protein.postranslational modification'
LOC_Os06g10210	11.1	1.86e-10	expressed protein	'secondary metabolism.flavonoids.chalcones'
LOC_Os05g31620	11.1	0.00045	OsCML15 - Calmodulin-related calcium sensor protein, expressed	'signalling.calcium'
LOC_Os04g44300	11.1	0.00173	transposon protein, putative, unclassified, expressed	'transport.peptides and oligopeptides'
LOC_Os01g41834	11.05	0.0103	chalcone synthase, putative, expressed	'secondary metabolism.flavonoids.chalcones'
LOC_Os06g40090	11.03	0.00287	VQ domain containing protein, putative, expressed	'not assigned.unknown'
LOC_Os04g41640	11.0067	0.00265	HEV2 - Hevein family protein precursor, expressed	'stress.biotic'
LOC_Os01g60640	11	4.96e-05	WRKY21, expressed	'RNA.regulation of transcription.WRKY domain transcription factor family'
LOC_Os03g01740	11	2.52e-07	expressed protein	'not assigned.unknown'
LOC_Os07g03040	11	9.98e-21	expressed protein	'not assigned.unknown'
LOC_Os01g47410	11	2.89e-21	aspartic proteinase oryzasin-1 precursor, putative, expressed	'protein.degradation.aspartate protease'
LOC_Os09g26460	11	1.48e-05	protein binding protein, putative, expressed	'protein.degradation.ubiquitin.E3.RING'
LOC_Os02g46740	11	9.15e-05	RWD domain containing protein, expressed	'protein.degradation.ubiquitin.E3.RING'
LOC_Os01g41420	11	2.44e-05	transmembrane amino acid transporter protein, putative, expressed	'transport.amino acids'
LOC_Os07g01750	11	3.94e-06	MATE efflux family protein, putative, expressed	'transport.misc'
LOC_Os03g51050	11	1.07e-19	peptide transporter PTR2, putative, expressed	'transport.peptides and oligopeptides'
LOC_Os10g21350	10.9133	0.00708	retrotransposon protein, putative, unclassified, expressed	'RNA.transcription'
LOC_Os01g11570	10.9	6.77e-22	GDSL-like lipase/acylhydrolase, putative, expressed	'misc.GDSL-motif lipase'
LOC_Os01g19270	10.9	3.07e-06	expressed protein	'not assigned.unknown'
LOC_Os11g44300	10.9	0.00169	expressed protein	'not assigned.unknown'
LOC_Os06g40570	10.9	7.42e-09	GRAM and C2 domains containing protein, putative, expressed	'protein.degradation.ubiquitin.E3.RING'
LOC_Os09g31970	10.9	3.6e-21	3-hydroxy-3-methylglutaryl-coenzyme A reductase, putative, expressed	'secondary metabolism.isoprenoids.mevalonate pathway.HMG-CoA reductase'
LOC_Os08g17320	10.9	1.76e-07	protein kinase family protein, putative, expressed	'signalling.receptor kinases.misc'
LOC_Os06g47530	10.9	4.17e-20	TKL_IRAK_DUF26-lh.6 - DUF26 kinases have homology to DUF26 containing loci, expressed	'signalling.receptor kinases.S-locus glycoprotein like'
LOC_Os10g30880	10.8	2.68e-06	expressed protein	'not assigned.unknown'
LOC_Os02g09250	10.8	5.76e-24	cytochrome P450 71D10, putative, expressed	'misc.cytochrome P450'
LOC_Os02g50490	10.8	9.16e-25	endoglucanase, putative, expressed	'misc.gluco-, galacto- and mannosidases.endoglucanase'
LOC_Os09g03190	10.8	0.000257	expressed protein	'not assigned.unknown'
LOC_Os06g11150	10.8	1.01e-05	DUF1645 domain containing protein, putative, expressed	'not assigned.unknown'
LOC_Os02g50374	10.8	6.84e-07	expressed protein	'not assigned.unknown'
LOC_Os06g12390	10.8	1.3e-16	galactosyltransferase family protein, putative, expressed	'protein.glycosylation.beta-1,3-galactosyltransferase(beta-1,3-GalT)'
LOC_Os09g28560	10.8	0.000243	protein phosphotase protein, putative, expressed	'protein.postranslational modification'
LOC_Os07g35700	10.8	7.21e-08	TKL_IRAK_DUF26-lc.4 - DUF26 kinases have homology to DUF26 containing loci, expressed	'signalling.receptor kinases.S-locus glycoprotein like'
LOC_Os01g10180	10.7633	0.0032	avr9/Cf-9 rapidly elicited protein 146, putative, expressed	'not assigned.unknown'
LOC_Os05g30300	10.7467	0.00353	Os5bglu21 - beta-glucosidase homologue, similar to G. max isohydroxyurate hydrolase, expressed	'misc.gluco-, galacto- and mannosidases'
LOC_Os04g54100	10.7167	0.00343	exostosin family protein, putative, expressed	'misc.UDP glucosyl and glucoronyl transferases'
LOC_Os08g42390	10.7	4.36e-18	glycerophosphoryl diester phosphodiesterase family protein, putative, expressed	'lipid metabolism.lipid degradation.lysophospholipases.glycerophosphodiester phosphodiesterase'
LOC_Os04g57200	10.7	4.66e-06	heavy metal transport/detoxification protein, putative, expressed	'not assigned.unknown'
LOC_Os02g12480	10.7	1.65e-24	expressed protein	'not assigned.unknown'
LOC_Os05g05060	10.7	8.52e-08	expressed protein	'not assigned.unknown'
LOC_Os03g46930	10.7	0.00893	expressed protein	'not assigned.unknown'
LOC_Os01g70170	10.7	2.03e-25	transaldolase, putative, expressed	'OPP.non-reductive PP.transaldolase'
LOC_Os02g46650	10.7	5.37e-20	ubiquitin carboxyl-terminal hydrolase domain containing protein, expressed	'protein.degradation.ubiquitin.ubiquitin protease'
LOC_Os11g44860	10.7	9.32e-15	cysteine-rich receptor-like protein kinase 28 precursor, putative, expressed	'protein.postranslational modification.kinase.receptor like cytoplasmatic kinase VII'
LOC_Os01g66760	10.7	2.53e-07	inactive receptor kinase At2g26730 precursor, putative, expressed	'signalling.receptor kinases.leucine rich repeat III'
LOC_Os08g42370	10.6933	0.0038	zinc finger DHHC domain-containing protein, putative, expressed	'RNA.regulation of transcription.unclassified'
LOC_Os10g35300	10.6067	0.0034	dof zinc finger domain containing protein, putative, expressed	'RNA.regulation of transcription.C2C2(Zn) DOF zinc finger family'
LOC_Os04g47190	10.6	0.0107	aminotransferase domain containing protein, putative, expressed	'amino acid metabolism.synthesis.branched chain group.common.branched-chain amino acid aminotransferase'
LOC_Os07g35560	10.6	3.1e-06	glucan endo-1,3-beta-glucosidase precursor, putative, expressed	'misc.beta 1,3 glucan hydrolases.glucan endo-1,3-beta-glucosidase'
LOC_Os12g33130	10.6	2.78e-10	expressed protein	'not assigned.unknown'
LOC_Os02g18640	10.6	5.51e-21	OsFBX45 - F-box domain containing protein, expressed	'not assigned.unknown'
LOC_Os03g24100	10.6	6.96e-05	expressed protein	'not assigned.unknown'
LOC_Os06g40650	10.6	5.87e-13	copine-1, putative, expressed	'protein.degradation.ubiquitin.E3.RING'
LOC_Os06g11450	10.6	3.73e-07	zinc finger, C3HC4 type domain containing protein, expressed	'protein.degradation.ubiquitin.E3.RING'
LOC_Os02g02400	10.6	5.3e-06	catalase isozyme A, putative, expressed	'redox.dismutases and catalases'
LOC_Os09g28160	10.6	4.38e-23	phosphate carrier protein, mitochondrial precursor, putative, expressed	'transport.metabolite transporters at the mitochondrial membrane'
LOC_Os02g56820	10.5	0.000233	OsFBX69 - F-box domain containing protein, expressed	'cell.organisation'
LOC_Os10g43060	10.5	4.2e-24	expressed protein	'not assigned.unknown'
LOC_Os11g43990	10.5	8.09e-20	expressed protein	'not assigned.unknown'
LOC_Os08g02700	10.5	2.32e-08	fructose-bisphospate aldolase isozyme, putative, expressed	'PS.calvin cycle.aldolase'
LOC_Os02g20970	10.5	2.09e-17	C2 domain containing protein, putative, expressed	'signalling.calcium'
LOC_Os11g01610	10.5	1.32e-05	prenylated rab acceptor, putative, expressed	'signalling.G-proteins'
LOC_Os03g46070	10.5	1.05e-07	thaumatin, putative, expressed	'stress.biotic'
LOC_Os02g36845	10.4833	0.00654	membrane associated DUF588 domain containing protein, putative, expressed	'not assigned.unknown'
LOC_Os06g50930	10.4233	0.0132	rhodanese-like domain containing protein, putative, expressed	'development.unspecified'
LOC_Os12g07640	10.4	4.61e-10	MYB family transcription factor, putative, expressed	'RNA.regulation of transcription.MYB domain transcription factor family'
LOC_Os09g37540	10.4	0.00374	uncharacterized protein PA4923, putative, expressed	'amino acid metabolism.degradation.aspartate family.lysine'
LOC_Os01g59920	10.4	1.02e-06	cysteine synthase, chloroplast precursor, putative, expressed	'amino acid metabolism.synthesis.serine-glycine-cysteine group.cysteine.OASTL'
LOC_Os03g20670	10.4	2.09e-23	ELMO/CED-12 family protein, putative, expressed	'not assigned.unknown'
LOC_Os02g26470	10.4	1.52e-08	expressed protein	'not assigned.unknown'
LOC_Os05g24550	10.4	4.76e-11	Papain family cysteine protease domain containing protein, expressed	'protein.degradation.cysteine protease'
LOC_Os09g30250	10.4	1.19e-09	OsSub58 - Putative Subtilisin homologue, expressed	'protein.degradation.subtilases'
LOC_Os09g28180	10.4	2.63e-21	D-mannose binding lectin family protein, expressed	'protein.postranslational modification.kinase.receptor like cytoplasmatic kinase VII'
LOC_Os01g03690	10.4	4.08e-21	TKL_IRAK_DUF26-lg.1 - DUF26 kinases have homology to DUF26 containing loci, expressed	'signalling.receptor kinases.S-locus glycoprotein like'
LOC_Os01g18850	10.33	0.00417	OsSPL1 - SBP-box gene family member, expressed	'development.squamosa promoter binding like (SPL)'
LOC_Os02g43330	10.3	3.86e-20	homeobox associated leucine zipper, putative, expressed	'RNA.regulation of transcription.HB,Homeobox transcription factor family'
LOC_Os10g28870	10.3	4.09e-09	MBTB40 - Bric-a-Brac, Tramtrack, Broad Complex BTB domain with Meprin and TRAF Homology MATH domain, expressed	'protein.degradation.ubiquitin.E3.BTB/POZ Cullin3.BTB/POZ'
LOC_Os03g44636	10.3	3.22e-05	zinc finger, C3HC4 type domain containing protein, expressed	'not assigned.unknown'
LOC_Os09g09690	10.3	0.00733	retrotransposon protein, putative, Ty3-gypsy subclass, expressed	'not assigned.unknown'
LOC_Os06g12090	10.3	0.00964	miro, putative, expressed	'signalling.G-proteins'
LOC_Os08g09040	10.3	0.00136	Cupin domain containing protein, expressed	'stress.abiotic.unspecified'
LOC_Os05g27050	10.3	6.12e-21	peptide transporter, putative, expressed	'transport.peptides and oligopeptides'
LOC_Os07g03700	10.2933	0.00659	expressed protein	'not assigned.unknown'
LOC_Os04g32320	10.2	1.11e-12	glycerophosphoryl diester phosphodiesterase family protein, putative, expressed	'lipid metabolism.lipid degradation.lysophospholipases.glycerophosphodiester phosphodiesterase'
LOC_Os01g59100	10.2	1.37e-11	cytokinin-N-glucosyltransferase 1, putative, expressed	'misc.UDP glucosyl and glucoronyl transferases'
LOC_Os09g24580	10.2	1.46e-06	EF hand family protein, putative, expressed	'not assigned.unknown'
LOC_Os08g45210	10.2	4.17e-11	Mpv17 / PMP22 family domain containing protein, expressed	'protein.targeting.peroxisomes'
LOC_Os04g34370	10.2	1.04e-06	serine/threonine-protein kinase receptor precursor, putative, expressed	'signalling.receptor kinases.S-locus glycoprotein like'
LOC_Os01g52450	10.1733	0.00443	hexokinase, putative, expressed	'major CHO metabolism.degradation.sucrose.hexokinase'
LOC_Os02g09830	10.1	0.00594	bZIP transcription factor domain containing protein, expressed	'not assigned.unknown'
LOC_Os05g42020	10.1	4.5e-12	UDP-glucoronosyl and UDP-glucosyl transferase domain containing protein, expressed	'misc.UDP glucosyl and glucoronyl transferases'
LOC_Os06g05940	10.1	1.34e-13	DTA2, putative, expressed	'not assigned.unknown'
LOC_Os04g39300	10.1	2.71e-06	heavy metal transport/detoxification protein, putative, expressed	'not assigned.unknown'
LOC_Os08g05960	10.1	0.000999	expressed protein	'not assigned.unknown'
LOC_Os02g39850	10.1	6.48e-10	transferase family protein, putative, expressed	'secondary metabolism.phenylpropanoids'
LOC_Os07g35370	10.1	1.41e-19	TKL_IRAK_DUF26-lc.15 - DUF26 kinases have homology to DUF26 containing loci, expressed	'signalling.receptor kinases.S-locus glycoprotein like'
LOC_Os07g35690	10.1	0.000899	TKL_IRAK_DUF26-lc.3 - DUF26 kinases have homology to DUF26 containing loci, expressed	'signalling.receptor kinases.S-locus glycoprotein like'
LOC_Os03g62200	10.1	1.58e-23	ammonium transporter protein, putative, expressed	'transport.ammonium'
LOC_Os08g04420	10.08	0.00505	tyrosine protein kinase domain containing protein, putative, expressed	'signalling.receptor kinases.misc'
LOC_Os04g22070	10.0567	0.00818	expressed protein	'not assigned.unknown'
LOC_Os11g39220	10	6.95e-15	acyl-coenzyme A oxidase, putative, expressed	'lipid metabolism.lipid degradation.beta-oxidation.acyl CoA DH'
LOC_Os02g26404	10	1.66e-08	expressed protein	'not assigned.unknown'
LOC_Os01g62670	10	2.22e-16	avr9/Cf-9 rapidly elicited protein, putative, expressed	'not assigned.unknown'
LOC_Os05g24684	10	1.49e-08	structural constituent of ribosome, putative, expressed	'not assigned.unknown'
LOC_Os02g14480	10	1.2e-12	receptor-like kinase, putative, expressed	'protein.postranslational modification.kinase.receptor like cytoplasmatic kinase VII'
LOC_Os05g46350	10	4.8e-09	IQ calmodulin-binding motif domain containing protein, expressed	'signalling.calcium'
LOC_Os05g51590	10	2.22e-24	N-rich protein, putative, expressed	'stress.abiotic.touch/wounding'
LOC_Os11g12330	10	9.65e-23	disease resistance protein RPM1, putative, expressed	'stress.biotic.PR-proteins'
LOC_Os07g34529	9.98667	0.0058	expressed protein	'not assigned.unknown'
LOC_Os07g03820	9.97	0.000464	lectin-like receptor kinase, putative, expressed	'signalling.receptor kinases.misc'
LOC_Os11g28540	9.95333	0.00536	expressed protein	'not assigned.unknown'
LOC_Os07g09420	9.95	2.48e-05	ATPase, putative, expressed	'protein.degradation.AAA type'
LOC_Os07g34050	9.93	3.71e-08	harpin-induced protein 1 domain containing protein, expressed	'development.late embryogenesis abundant'
LOC_Os04g55640	9.93	8.25e-17	plant-specific domain TIGR01627 family protein, expressed	'not assigned.unknown'
LOC_Os02g51370	9.93	9.45e-06	glutaredoxin, putative, expressed	'redox.glutaredoxins'
LOC_Os09g15790	9.93	0.00813	ras-related protein, putative, expressed	'signalling.G-proteins'
LOC_Os08g09200	9.93	2.15e-24	aconitate hydratase protein, putative, expressed	'TCA / org. transformation.TCA.aconitase'
LOC_Os01g09384	9.92	4.69e-17	ankyrin repeat domain containing protein, putative, expressed	'cell.organisation'
LOC_Os07g46060	9.92	1.3e-15	expressed protein	'not assigned.unknown'
LOC_Os03g61920	9.91	1.09e-21	electron transfer flavoprotein subunit alpha, mitochondrial precursor, putative, expressed	'mitochondrial electron transport / ATP synthesis.electron transfer flavoprotein'
LOC_Os02g11840	9.9	0.00652	coatomer subunit beta-2, putative, expressed	'cell.vesicle transport'
LOC_Os02g14570	9.89667	0.00544	hydroquinone glucosyltransferase, putative, expressed	'misc.UDP glucosyl and glucoronyl transferases'
LOC_Os05g25390	9.88	0.00315	tyrosine protein kinase domain containing protein, putative, expressed	'protein.postranslational modification.kinase.receptor like cytoplasmatic kinase VII'
LOC_Os12g38150	9.84	0.00453	osmotin, putative, expressed	'not assigned.unknown'
LOC_Os06g38764	9.84	3.05e-05	expressed protein	'not assigned.unknown'
LOC_Os09g39440	9.83	3.47e-06	inosine-uridine preferring nucleoside hydrolase family protein, putative, expressed	'nucleotide metabolism.degradation.pyrimidine.uridine nucleosidase'
LOC_Os07g29330	9.83	1.16e-07	serine/threonine-protein kinase CTR1, putative, expressed	'protein.postranslational modification'
LOC_Os03g21040	9.82	6.89e-18	stress responsive protein, putative, expressed	'not assigned.unknown'
LOC_Os03g52680	9.82	1.26e-19	expressed protein	'not assigned.unknown'
LOC_Os02g41590	9.82	1.16e-12	kinase, pfkB family, putative, expressed	'nucleotide metabolism.salvage.nucleoside kinases.adenosine kinase'
LOC_Os06g35060	9.81	7.8e-07	heavy metal-associated domain containing protein, expressed	'transport.metal'
LOC_Os09g27250	9.80667	0.00561	plant viral response family protein, putative, expressed	'not assigned.unknown'
LOC_Os02g11130	9.8	0.00311	cytokinin-O-glucosyltransferase 3, putative, expressed	'misc.UDP glucosyl and glucoronyl transferases'
LOC_Os11g45040	9.79	0.00539	expressed protein	'not assigned.unknown'
LOC_Os02g36880	9.79	0.00621	No apical meristem protein, putative, expressed	'development.unspecified'
LOC_Os10g28350	9.78	2.04e-11	1,2-dihydroxy-3-keto-5-methylthiopentene dioxygenase protein, putative, expressed	'metal handling.regulation'
LOC_Os03g19260	9.77	3.26e-11	expressed protein	'not assigned.unknown'
LOC_Os01g01840	9.76	1.18e-22	helix-loop-helix DNA-binding domain containing protein, expressed	'not assigned.unknown'
LOC_Os06g24704	9.75	4.81e-17	acyl-coenzyme A oxidase, putative, expressed	'lipid metabolism.lipid degradation.beta-oxidation.acyl CoA DH'
LOC_Os07g41230	9.74	3.71e-09	esterase, putative, expressed	'misc.nitrilases, *nitrile lyases, berberine bridge enzymes, reticuline oxidases, troponine reductases'
LOC_Os01g45250	9.74	2.8e-23	DUF1645 domain containing protein, putative, expressed	'not assigned.unknown'
LOC_Os11g44940	9.73	1.63e-15	seed maturation protein PM27, putative, expressed	'not assigned.unknown'
LOC_Os04g54090	9.73	0.00613	RALFL18 - Rapid ALkalinization Factor RALF family protein precursor, expressed	'not assigned.unknown'
LOC_Os01g62130	9.7	3.57e-12	ZOS1-14 - C2H2 zinc finger protein, expressed	'RNA.regulation of transcription.C2H2 zinc finger family'
LOC_Os12g41540	9.7	0.00773	expressed protein	'signalling.receptor kinases.misc'
LOC_Os03g48220	9.65	0.00129	expressed protein	'not assigned.unknown'
LOC_Os01g51250	9.65	2.07e-21	mitochondrial carrier protein, putative, expressed	'transport.metabolite transporters at the mitochondrial membrane'
LOC_Os05g39350	9.63	1.57e-20	PMR5, putative, expressed	'not assigned.unknown'
LOC_Os01g06210	9.61667	0.00607	gibberellin receptor GID1L2, putative, expressed	'Biodegradation of Xenobiotics'
LOC_Os04g44950	9.61	1.29e-07	short-chain dehydrogenase/reductase, putative, expressed	'misc.short chain dehydrogenase/reductase (SDR)'
LOC_Os04g10350	9.6	3.81e-18	1-aminocyclopropane-1-carboxylate oxidase homolog 2, putative, expressed	'hormone metabolism.ethylene.synthesis-degradation'
LOC_Os02g43360	9.6	2.69e-06	cytochrome b5-like Heme/Steroid binding domain containing protein, expressed	'redox.ascorbate and glutathione'
LOC_Os01g07360	9.59	0.000773	KIP1, putative, expressed	'protein.postranslational modification'
LOC_Os12g02160	9.58	0.00886	expressed protein	'not assigned.unknown'
LOC_Os08g29570	9.58	8.47e-13	pleiotropic drug resistance protein 3, putative, expressed	'transport.ABC transporters and multidrug resistance systems'
LOC_Os08g21710	9.57333	0.00928	retrotransposon protein, putative, unclassified	'not assigned.unknown'
LOC_Os12g07030	9.56	2.73e-08	expressed protein	'not assigned.unknown'
LOC_Os06g45970	9.56	4.62e-10	OsSAUR26 - Auxin-responsive SAUR gene family member, expressed	'hormone metabolism.auxin.induced-regulated-responsive-activated'
LOC_Os01g52864	9.56	1.98e-05	transmembrane protein, putative, expressed	'not assigned.unknown'
LOC_Os09g29310	9.56	2.35e-09	zinc finger, C3HC4 type domain containing protein, expressed	'protein.degradation.ubiquitin.E3.RING'
LOC_Os12g13450	9.55667	0.0068	retrotransposon protein, putative, unclassified, expressed	'not assigned.unknown'
LOC_Os08g23470	9.54	2.96e-18	B3 DNA binding domain containing protein, expressed	'not assigned.unknown'
LOC_Os03g17480	9.54	0.00674	IN2-1 protein, putative, expressed	'misc.glutathione S transferases'
LOC_Os03g43720	9.54	1.26e-05	transporter family protein, putative, expressed	'transport.misc'
LOC_Os02g57720	9.52	2.08e-18	aquaporin protein, putative, expressed	'transport.Major Intrinsic Proteins.PIP'
LOC_Os01g64790	9.51	2.33e-10	AP2 domain containing protein, expressed	'hormone metabolism.ethylene.signal transduction'
LOC_Os10g41040	9.50667	0.00702	ternary complex factor MIP1, putative, expressed	'RNA.regulation of transcription.NAC domain transcription factor family'
LOC_Os08g10630	9.49	0.00236	metal cation transporter, putative, expressed	'transport.metal'
LOC_Os04g52540	9.48	7.29e-05	retrotransposon protein, putative, unclassified, expressed	'development.unspecified'
LOC_Os12g04690	9.48	4.74e-11	embryogenesis transmembrane protein, putative, expressed	'not assigned.unknown'
LOC_Os09g20480	9.48	4.31e-22	transporter, putative, expressed	'transport.misc'
LOC_Os02g50940	9.46	2.01e-16	NHL repeat-containing protein, putative, expressed	'not assigned.unknown'
LOC_Os10g41224	9.45	4.83e-08	expressed protein	'not assigned.unknown'
LOC_Os07g39350	9.45	6.75e-23	transporter family protein, putative, expressed	'transport.sugars'
LOC_Os11g30290	9.44	0.00712	PHF5-like protein domain containing protein, expressed	'not assigned.unknown'
LOC_Os05g50570	9.44	3.64e-09	OsSCP29 - Putative Serine Carboxypeptidase homologue, expressed	'protein.degradation.serine protease'
LOC_Os06g05510	9.43	0.00723	expressed protein	'not assigned.unknown'
LOC_Os06g45570	9.43	5.79e-07	VQ domain containing protein, putative, expressed	'not assigned.unknown'
LOC_Os09g35630	9.43	1.8e-14	BAG domain-containing protein, putative, expressed	'stress.abiotic'
LOC_Os08g13270	9.42	0.0029	expressed protein	'not assigned.unknown'
LOC_Os04g48130	9.41	1.8e-08	OsRhmbd11 - Putative Rhomboid homologue, expressed	'protein.degradation.serine protease'
LOC_Os01g64300	9.39	4.95e-15	DUF584 domain containing protein, putative, expressed	'not assigned.unknown'
LOC_Os02g34600	9.39	1.54e-16	CAMK_CAMK_like.13 - CAMK includes calcium/calmodulin depedent protein kinases, expressed	'protein.postranslational modification'
LOC_Os06g26270	9.38	0.0104	prefoldin, putative, expressed	'not assigned.unknown'
LOC_Os02g02730	9.38	1.62e-20	expressed protein	'not assigned.unknown'
LOC_Os02g22020	9.37	1.06e-18	MYB family transcription factor, putative, expressed	'RNA.regulation of transcription.G2-like transcription factor family, GARP'
LOC_Os03g40670	9.37	2.21e-17	glycerophosphoryl diester phosphodiesterase family protein, putative, expressed	'lipid metabolism.lipid degradation.lysophospholipases.glycerophosphodiester phosphodiesterase'
LOC_Os06g41100	9.35	1.39e-21	transcription factor, putative, expressed	'RNA.regulation of transcription.bZIP transcription factor family'
LOC_Os10g19331	9.35	0.00813	expressed protein	'not assigned.unknown'
LOC_Os01g26390	9.35	9.35e-10	TKL_IRAK_DUF26-lh.1 - DUF26 kinases have homology to DUF26 containing loci, expressed	'signalling.receptor kinases.S-locus glycoprotein like'
LOC_Os06g16350	9.31333	0.00758	peroxidase precursor, putative, expressed	'misc.peroxidases'
LOC_Os12g02170	9.31333	0.00758	retrotransposon protein, putative, SINE subclass, expressed	'not assigned.unknown'
LOC_Os05g35690	9.31	0.000953	GASR6 - Gibberellin-regulated GASA/GAST/Snakin family protein precursor, expressed	'hormone metabolism.gibberelin.induced-regulated-responsive-activated'
LOC_Os06g21890	9.3	0.0052	basic proline-rich protein precursor, putative, expressed	'not assigned.unknown'
LOC_Os06g23770	9.3	0.0079	expressed protein	'not assigned.unknown'
LOC_Os10g34840	9.29	2.26e-09	RIPER6 - Ripening-related family protein precursor, expressed	'development.unspecified'
LOC_Os02g44480	9.28	4.39e-05	pentatricopeptide, putative, expressed	'protein.postranslational modification'
LOC_Os11g11950	9.28	9.14e-09	disease resistance protein RPM1, putative, expressed	'stress.biotic.PR-proteins'
LOC_Os10g04560	9.27333	0.00838	hypothetical protein	'not assigned.unknown'
LOC_Os07g04220	9.27	1.75e-12	wound and phytochrome signaling involved receptor like kinase, putative, expressed	'protein.postranslational modification.kinase.receptor like cytoplasmatic kinase VII'
LOC_Os07g12240	9.26	2.91e-12	EF hand family protein, putative, expressed	'not assigned.unknown'
LOC_Os02g12080	9.22	3.43e-06	expressed protein	'not assigned.unknown'
LOC_Os01g06510	9.22	2.19e-13	arginyl-tRNA synthetase, putative, expressed	'protein.aa activation.arginine-tRNA ligase'
LOC_Os04g57720	9.21	2.79e-21	OsRR6 type-A response regulator, expressed	'RNA.regulation of transcription.ARR'
LOC_Os08g26850	9.21	3.91e-18	plant protein of unknown function domain containing protein, expressed	'hormone metabolism.ethylene.signal transduction'
LOC_Os03g53730	9.21	3.26e-06	flavoprotein wrbA, putative, expressed	'lipid metabolism.''exotics'' (steroids, squalene etc)'
LOC_Os05g30700	9.21	1.92e-11	expressed protein	'not assigned.unknown'
LOC_Os01g45450	9.21	7.51e-11	AAA family ATPase, putative, expressed	'protein.degradation.AAA type'
LOC_Os04g11820	9.21	1.07e-20	white-brown complex homolog protein, putative, expressed	'transport.ABC transporters and multidrug resistance systems'
LOC_Os01g62030	9.2	0.00111	disease resistance-responsive family protein, putative, expressed	'stress.biotic'
LOC_Os08g26820	9.19	7.09e-07	plant protein of unknown function domain containing protein, expressed	'hormone metabolism.ethylene.signal transduction'
LOC_Os01g16310	9.19	3.4e-05	glycosyl hydrolase, family 31, putative, expressed	'not assigned.unknown'
LOC_Os02g02930	9.19	0.000191	terpene synthase, putative, expressed	'secondary metabolism.isoprenoids.terpenoids'
LOC_Os05g44770	9.18	4.06e-16	receptor-like protein kinase 5 precursor, putative, expressed	'signalling.receptor kinases.leucine rich repeat XI'
LOC_Os06g28050	9.17667	0.00877	expressed protein	'stress.abiotic.heat'
LOC_Os08g37690	9.17	4.51e-07	expressed protein	'not assigned.unknown'
LOC_Os09g14610	9.17	4.59e-07	DCL2, putative, expressed	'RNA.processing.degradation dicer'
LOC_Os08g44820	9.16	0.00801	no apical meristem protein, putative, expressed	'development.unspecified'
LOC_Os05g26010	9.15	0.011	transposon protein, putative, unclassified, expressed	'RNA.regulation of transcription.unclassified'
LOC_Os02g39660	9.15	1.34e-11	receptor kinase, putative, expressed	'stress.biotic.PR-proteins'
LOC_Os06g11660	9.14667	0.00808	phosphate-induced protein 1 conserved region domain containing protein, expressed	'signalling.in sugar and nutrient physiology'
LOC_Os01g50110	9.14	0.000492	MYB family transcription factor, putative, expressed	'RNA.regulation of transcription.MYB domain transcription factor family'
LOC_Os06g35410	9.1	2.62e-21	growth regulator related protein, putative, expressed	'hormone metabolism.auxin.induced-regulated-responsive-activated'
LOC_Os06g04280	9.07	1.02e-13	3-phosphoshikimate 1-carboxyvinyltransferase, chloroplast precursor, putative, expressed	'amino acid metabolism.synthesis.aromatic aa.chorismate.5-enolpyruvylshikimate-3-phosphate synthase'
LOC_Os03g05880	9.07	1.29e-10	monooxygenase, putative, expressed	'misc.oxidases - copper, flavone etc.'
LOC_Os07g39190	9.07	9.06e-07	expressed protein	'not assigned.unknown'
LOC_Os08g41470	9.05	1.48e-16	proteophosphoglycan ppg4, putative, expressed	'not assigned.unknown'
LOC_Os04g58280	9.04	6.35e-10	stem-specific protein TSJT1, putative, expressed	'hormone metabolism.auxin.induced-regulated-responsive-activated'
LOC_Os04g11524	9.04	4.29e-14	retrotransposon protein, putative, unclassified, expressed	'not assigned.unknown'
LOC_Os04g38870	9.04	0.000314	14-3-3 protein, putative, expressed	'signalling.14-3-3 proteins'
LOC_Os06g40030	9.04	3.36e-06	S-locus-like receptor protein kinase, putative, expressed	'signalling.receptor kinases.S-locus glycoprotein like'
LOC_Os01g55540	9.03	2.04e-20	aminotransferase, classes I and II, domain containing protein, expressed	'amino acid metabolism.synthesis.central amino acid metabolism.aspartate.aspartate aminotransferase'
LOC_Os05g48980	9.03	6.1e-08	ras-related protein, putative, expressed	'signalling.G-proteins'
LOC_Os02g11760	9.03	1.41e-15	pleiotropic drug resistance protein, putative, expressed	'transport.ABC transporters and multidrug resistance systems'
LOC_Os06g11240	9.02	1.72e-19	12-oxophytodienoate reductase, putative, expressed	'hormone metabolism.jasmonate.synthesis-degradation.12-Oxo-PDA-reductase'
LOC_Os12g03730	9.02	0.000876	zinc finger DHHC domain-containing protein, putative, expressed	'RNA.regulation of transcription.unclassified'
LOC_Os03g25610	9.01	0.0014	heavy metal-associated domain containing protein, expressed	'not assigned.unknown'
LOC_Os03g13250	9	2.44e-11	peptide transporter PTR2, putative, expressed	'transport.peptides and oligopeptides'
LOC_Os10g40640	8.99	1.34e-18	glycosyl transferase 8 domain containing protein, putative, expressed	'major CHO metabolism.synthesis.starch'
LOC_Os03g61490	8.99	0.000629	expressed protein	'not assigned.unknown'
LOC_Os01g67580	8.99	2e-09	multidrug resistance-associated protein, putative, expressed	'transport.ABC transporters and multidrug resistance systems'
LOC_Os01g70150	8.97333	0.00946	expressed protein	'RNA.regulation of transcription.C2C2(Zn) CO-like, Constans-like zinc finger family'
LOC_Os03g58764	8.97	3.26e-10	OsFBDUF18 - F-box and DUF domain containing protein, expressed	'not assigned.unknown'
LOC_Os04g59630	8.96	1.19e-12	prenylcysteine oxidase 1 precursor, putative, expressed	'not assigned.unknown'
LOC_Os03g27590	8.96	2.39e-10	OsSCP18 - Putative Serine Carboxypeptidase homologue, expressed	'protein.degradation.serine protease'
LOC_Os02g48860	8.96	4.45e-18	aspartic proteinase nepenthesin-2 precursor, putative, expressed	'RNA.regulation of transcription.unclassified'
LOC_Os06g46799	8.94	0.000325	peroxidase precursor, putative, expressed	'misc.peroxidases'
LOC_Os09g30454	8.94	5.24e-20	OsWAK87 - OsWAK receptor-like protein kinase, expressed	'signalling.receptor kinases.misc'
LOC_Os07g13800	8.93	1.61e-06	cytokinin-N-glucosyltransferase, putative, expressed	'misc.UDP glucosyl and glucoronyl transferases'
LOC_Os05g33644	8.93	7.91e-16	inosine-uridine preferring nucleoside hydrolase family protein, putative, expressed	'nucleotide metabolism.degradation'
LOC_Os01g71340	8.9	2.05e-09	glycosyl hydrolases family 17, putative, expressed	'misc.beta 1,3 glucan hydrolases.glucan endo-1,3-beta-glucosidase'
LOC_Os03g38740	8.88	2.63e-05	Dicer, putative, expressed	'RNA.processing.degradation dicer'
LOC_Os11g09110	8.88	2.35e-10	receptor-like protein kinase 5 precursor, putative, expressed	'signalling.receptor kinases.leucine rich repeat XI'
LOC_Os01g60260	8.87333	0.00991	KH domain containing protein, putative, expressed	'RNA.RNA binding'
LOC_Os05g40400	8.87	2.23e-06	harpin-induced protein 1 domain containing protein, expressed	'development.late embryogenesis abundant'
LOC_Os01g48610	8.87	2.01e-12	expressed protein	'not assigned.unknown'
LOC_Os07g10420	8.87	7.98e-20	expressed protein	'not assigned.unknown'
LOC_Os05g37060	8.86	0.014	MYB family transcription factor, putative, expressed	'RNA.regulation of transcription.MYB-related transcription factor family'
LOC_Os03g51350	8.86	1.84e-15	expressed protein	'not assigned.unknown'
LOC_Os11g10550	8.86	1.03e-07	NBS-LRR disease resistance protein, putative, expressed	'stress.biotic.PR-proteins'
LOC_Os02g32980	8.85	0.000146	Cupin domain containing protein, expressed	'stress.abiotic.unspecified'
LOC_Os12g29710	8.83667	0.0105	NBS-LRR disease resistance protein, putative, expressed	'stress.biotic.PR-proteins'
LOC_Os03g27760	8.83	3.04e-11	nodulation protein-related, putative, expressed	'not assigned.unknown'
LOC_Os03g40610	8.82	0.0113	cytochrome P450, putative, expressed	'misc.cytochrome P450'
LOC_Os02g04130	8.82	5.44e-19	DUF1645 domain containing protein, putative, expressed	'not assigned.unknown'
LOC_Os06g29110	8.81667	0.0111	MLO domain containing protein, putative, expressed	'stress.biotic.signalling.MLO-like'
LOC_Os12g09620	8.81	1.1e-20	expressed protein	'not assigned.unknown'
LOC_Os04g39350	8.8	8e-07	heavy metal associated domain containing protein, expressed	'not assigned.unknown'
LOC_Os05g03400	8.79	0.0107	expressed protein	'not assigned.unknown'
LOC_Os07g48260	8.79	2.31e-07	WRKY47, expressed	'RNA.regulation of transcription.WRKY domain transcription factor family'
LOC_Os01g62850	8.78	1.45e-14	membrane associated DUF588 domain containing protein, putative, expressed	'not assigned.unknown'
LOC_Os02g43290	8.78	0.000242	protein kinase domain containing protein, expressed	'protein.postranslational modification.kinase.receptor like cytoplasmatic kinase VII'
LOC_Os01g08370	8.77	4.18e-15	symbiosis-related disease resistance protein, putative, expressed	'not assigned.unknown'
LOC_Os12g10470	8.77	0.000109	expressed protein	'not assigned.unknown'
LOC_Os03g55070	8.76	2.05e-05	UDP-glucose 6-dehydrogenase, putative, expressed	'cell wall.precursor synthesis.UGD'
LOC_Os03g51459	8.76	2.89e-14	expressed protein	'not assigned.unknown'
LOC_Os08g23810	8.74	0.00164	enoyl-acyl-carrier-protein reductase NADH, chloroplast precursor, expressed	'lipid metabolism.FA synthesis and FA elongation.enoyl ACP reductase'
LOC_Os08g26230	8.73	0.00737	expressed protein	'not assigned.unknown'
LOC_Os05g02580	8.73	0.000968	expressed protein	'not assigned.unknown'
LOC_Os05g23440	8.7	4.51e-06	solute carrier family 35 member F1, putative, expressed	'protein.targeting.unknown'
LOC_Os04g51150	8.69	6.8e-15	transposon protein, putative, unclassified, expressed	'mitochondrial electron transport / ATP synthesis.alternative oxidase'
LOC_Os07g48890	8.69	1.05e-09	expressed protein	'RNA.processing'
[truncated: 2,942 more rows]

## Sheet: D. Down-XB21ox vs XA21
Supplementary Table 1. List of differentially expressed genes
D. List of down-regulated genes in XB21ox/XA21 plants compared to XA21 plants
LOCUS ID	Fold Change	DESeq-P Value	MSU Annotation	MapMan-Pathway
LOC_Os05g12320	-407	0.00032	nodulin MtN3 family protein, putative, expressed	'development.unspecified'
LOC_Os01g50800	-269	0.000511	expressed protein	'not assigned.unknown'
LOC_Os06g08070	-267	0.000365	transposon protein, putative, unclassified, expressed	'RNA.regulation of transcription.unclassified'
LOC_Os10g40520	-194	0.00171	LTPL145 - Protease inhibitor/seed storage/LTP family protein precursor, expressed	'not assigned.unknown'
LOC_Os06g47930	-180	0.00863	expressed protein	'not assigned.unknown'
LOC_Os09g35940	-164	1.73e-43	cytochrome P450, putative, expressed	'misc.cytochrome P450'
LOC_Os09g37394	-151	4.5e-17	OsSAUR44 - Auxin-responsive SAUR gene family member, expressed	'hormone metabolism.auxin.induced-regulated-responsive-activated'
LOC_Os03g56930	-150	1.11e-06	app1, putative, expressed	'not assigned.unknown'
LOC_Os07g31500	-147	2.38e-16	leucine-rich repeat receptor protein kinase EXS precursor, putative, expressed	'signalling.receptor kinases.leucine rich repeat XI'
LOC_Os04g10940	-144	4.34e-05	expressed protein	'not assigned.unknown'
LOC_Os04g03050	-144	1.28e-12	OsSub34 - Putative Subtilisin homologue, expressed	'protein.degradation.subtilases'
LOC_Os05g50350	-138	0.000887	MYB family transcription factor, putative, expressed	'RNA.regulation of transcription.MYB-related transcription factor family'
LOC_Os07g02440	-136	4.6e-05	peroxidase precursor, putative, expressed	'misc.peroxidases'
LOC_Os04g11400	-134	8.72e-49	expressed protein	'not assigned.unknown'
LOC_Os03g59570	-126	2.52e-17	IPP transferase, putative, expressed	'hormone metabolism.cytokinin.synthesis-degradation'
LOC_Os03g25090	-126	2.67e-05	expressed protein	'not assigned.unknown'
LOC_Os02g36510	-122	6.67e-14	ethylene-insensitive 3, putative, expressed	'RNA.regulation of transcription.EIN3-like(EIL) transcription factor family'
LOC_Os09g39050	-122	1.91e-09	OsFBX342 - F-box domain containing protein, expressed	'not assigned.unknown'
LOC_Os11g11810	-114	0.002	NBS-LRR disease resistance protein, putative, expressed	'stress.biotic.PR-proteins'
LOC_Os01g52180	-112	1.03e-10	lipase, putative, expressed	'lipid metabolism.lipid degradation.lipases.triacylglycerol lipase'
LOC_Os04g44790	-107	0.00328	expressed protein	'not assigned.unknown'
LOC_Os07g06700	-104	6.77e-10	expressed protein	'not assigned.unknown'
LOC_Os09g38440	-102	7.74e-14	ATXR, putative, expressed	'RNA.regulation of transcription.SET-domain transcriptional regulator family'
LOC_Os08g04310	-100	7.95e-08	plastocyanin-like domain containing protein, putative, expressed	'misc.plastocyanin-like'
LOC_Os02g45860	-99.3	9.66e-06	expressed protein	'not assigned.unknown'
LOC_Os02g54220	-97.8	0.00901	retrotransposon protein, putative, unclassified, expressed	'not assigned.unknown'
LOC_Os12g38890	-93.1	7.48e-10	transposon protein, putative, unclassified, expressed	'not assigned.unknown'
LOC_Os02g45010	-91.8	3.09e-12	ethylene-responsive protein related, putative, expressed	'hormone metabolism.ethylene.induced-regulated-responsive-activated'
LOC_Os01g73730	-90.9	0.00218	RCLEA5 - Root cap and Late embryogenesis related family protein precursor, expressed	'development.late embryogenesis abundant'
LOC_Os05g49370	-88.7	8.21e-11	DUF1645 domain containing protein, putative, expressed	'not assigned.unknown'
LOC_Os05g22716	-87.5	0.00105	translation initiation factor IF-1, chloroplast, putative, expressed	'protein.synthesis.initiation'
LOC_Os09g39060	-84.5333	7.74e-16	vignain precursor, putative, expressed	'protein.degradation.cysteine protease'
LOC_Os07g39820	-82.4	0.0024	SHR, putative, expressed	'RNA.regulation of transcription.GRAS transcription factor family'
LOC_Os10g38690	-79.5	2.4e-05	glutathione S-transferase, putative, expressed	'misc.glutathione S transferases'
LOC_Os07g32710	-79.1	0.00176	retrotransposon protein, putative, unclassified, expressed	'not assigned.unknown'
LOC_Os03g18060	-78.9	4.11e-08	transposon protein, putative, unclassified, expressed	'RNA.regulation of transcription.unclassified'
LOC_Os03g62270	-78.3	4.58e-36	MATE efflux family protein, putative, expressed	'transport.misc'
LOC_Os11g25160	-77.4	0.00155	tropinone reductase 2, putative, expressed	'misc.nitrilases, *nitrile lyases, berberine bridge enzymes, reticuline oxidases, troponine reductases'
LOC_Os01g47370	-76.3	5.2e-06	MYB family transcription factor, putative, expressed	'not assigned.unknown'
LOC_Os11g23140	-76.2	0.00472	retrotransposon protein, putative, unclassified, expressed	'not assigned.unknown'
LOC_Os06g50950	-73.6	0.0107	GDSL-like lipase/acylhydrolase, putative, expressed	'misc.GDSL-motif lipase'
LOC_Os05g49240	-72.4	0.012	homeodomain-related, putative, expressed	'not assigned.unknown'
LOC_Os07g04020	-69.6	1.87e-06	expressed protein	'not assigned.unknown'
LOC_Os08g38590	-68.8	1.19e-31	OsMADS62 - MADS-box family gene with MIKC* type-box, expressed	'RNA.regulation of transcription.MADS box transcription factor family'
LOC_Os06g08090	-68.4	1.37e-05	heparanase-like protein precursor, putative, expressed	'not assigned.unknown'
LOC_Os05g46470	-68.2	6.05e-10	expressed protein	'not assigned.unknown'
LOC_Os10g35120	-66.2	3.21e-09	expressed protein	'not assigned.unknown'
LOC_Os01g50070	-66.2	2.98e-11	multidrug resistance protein 1, putative, expressed	'not assigned.unknown'
LOC_Os08g37390	-65.1	4.68e-44	cyclin, putative, expressed	'cell.cycle'
LOC_Os09g08280	-64.6	2.71e-13	expressed protein	'not assigned.unknown'
LOC_Os07g39440	-63.7	2.85e-05	zinc finger family protein, putative, expressed	'RNA.regulation of transcription.unclassified'
LOC_Os06g02780	-63.2	1.4e-47	aspartic protease, putative, expressed	'RNA.regulation of transcription.unclassified'
LOC_Os03g30420	-63.1	0.00135	cytochrome P450, putative, expressed	'misc.cytochrome P450'
LOC_Os04g36740	-62.3	0.00241	potassium channel SKOR, putative, expressed	'transport.potassium'
LOC_Os04g25790	-61.2	0.00303	expressed protein	'not assigned.unknown'
LOC_Os10g26670	-60.4	9.11e-12	expressed protein	'not assigned.unknown'
LOC_Os08g43390	-59.6	1.01e-15	cytochrome P450, putative, expressed	'misc.cytochrome P450'
LOC_Os07g42610	-58.9	9.31e-10	RING finger protein, putative, expressed	'protein.degradation.ubiquitin.E3.RING'
LOC_Os05g07060	-58	9.16e-09	fasciclin domain containing protein, expressed	'cell wall.cell wall proteins.AGPs.AGP'
LOC_Os03g21419	-57.5	3.71e-46	retrotransposon protein, putative, Ty1-copia subclass, expressed	'signalling.receptor kinases.DUF 26'
LOC_Os11g29610	-57.1	4.17e-11	retrotransposon protein, putative, Ty1-copia subclass, expressed	'signalling.receptor kinases.DUF 26'
LOC_Os11g47453	-57	1.71e-23	expressed protein	'not assigned.unknown'
LOC_Os01g08130	-56.8	3.21e-05	phototropic-responsive NPH3 family protein, putative, expressed	'signalling.light'
LOC_Os05g20020	-56.7	7.88e-08	polygalacturonase, putative, expressed	'cell wall.degradation.pectate lyases and polygalacturonases'
LOC_Os04g24414	-56.7	1.25e-08	expressed protein	'not assigned.unknown'
LOC_Os08g08100	-56.7	0.000196	expressed protein	'not assigned.unknown'
LOC_Os01g70050	-56.6	2.14e-08	OsSAUR3 - Auxin-responsive SAUR gene family member, expressed	'hormone metabolism.auxin.induced-regulated-responsive-activated'
LOC_Os06g12630	-55.5	0.000607	glutathione S-transferase, N-terminal domain containing protein, expressed	'redox.ascorbate and glutathione.ascorbate'
LOC_Os04g14270	-54.9	3.61e-14	latency associated nuclear antigen, putative, expressed	'not assigned.unknown'
LOC_Os10g12050	-54.8	0.00104	expressed protein	'not assigned.unknown'
LOC_Os11g12150	-54.2	0.0027	transposon protein, putative, unclassified, expressed	'not assigned.unknown'
LOC_Os06g18020	-54.1	0.00527	expressed protein	'not assigned.unknown'
LOC_Os05g50800	-54	0.00135	expressed protein	'cell.organisation'
LOC_Os07g34190	-53.7	1.83e-05	chalcone and stilbene synthases, putative, expressed	'secondary metabolism.flavonoids.chalcones'
LOC_Os09g37480	-53.3	8.67e-13	OsSAUR53 - Auxin-responsive SAUR gene family member, expressed	'hormone metabolism.auxin.induced-regulated-responsive-activated'
LOC_Os07g04360	-52.0333	2.15e-15	transposon protein, putative, unclassified, expressed	'not assigned.unknown'
LOC_Os01g65240	-51.6	2.98e-43	transposon protein, putative, Pong sub-class, expressed	'protein.synthesis.ribosomal protein.unknown.unknown'
LOC_Os12g28750	-51.2	1.21e-10	TPD1, putative, expressed	'not assigned.unknown'
LOC_Os06g28630	-51.1	6.51e-33	expressed protein	'not assigned.unknown'
LOC_Os07g30000	-50.2	0.0109	retrotransposon protein, putative, Ty1-copia subclass, expressed	'signalling.receptor kinases.DUF 26'
LOC_Os10g39200	-49.8	5.74e-07	expressed protein	'not assigned.unknown'
LOC_Os04g30040	-49.2	0.0011	jacalin-like lectin domain containing protein, expressed	'signalling.receptor kinases.S-locus glycoprotein like'
LOC_Os08g31920	-48.9	9.61e-10	retrotransposon protein, putative, unclassified, expressed	'not assigned.unknown'
LOC_Os06g11820	-48.6	0.00437	expressed protein	'not assigned.unknown'
LOC_Os05g47540	-48.1	0.000263	CPuORF26 - conserved peptide uORF-containing transcript, expressed	'lipid metabolism.Phospholipid synthesis'
LOC_Os11g29990	-48	0.00351	NBS-LRR type disease resistance protein, putative, expressed	'stress.biotic.PR-proteins'
LOC_Os09g09290	-47.6	0.0128	retrotransposon protein, putative, unclassified, expressed	'not assigned.unknown'
LOC_Os04g54120	-47.2	0.00316	serine/threonine-protein kinase receptor precursor, putative, expressed	'signalling.receptor kinases.S-locus glycoprotein like'
LOC_Os05g11320	-46.7	0.00321	metallothionein-like protein 3B, putative, expressed	'not assigned.unknown'
LOC_Os03g54130	-46.5	2.64e-07	cysteine protease 1 precursor, putative, expressed	'protein.degradation.cysteine protease'
LOC_Os07g38790	-46.4	1.11e-23	beta-hexosaminidase precursor, putative, expressed	'protein.glycosylation.alpha-1,3-mannosyl-glycoprotein-beta-1,2-N-acetylglucosaminyltransferase(GnTI)'
LOC_Os04g16834	-46.4	0.00508	translation initiation factor IF-1, chloroplast, putative, expressed	'protein.synthesis.initiation'
LOC_Os01g55610	-45.9	7.14e-07	peptide transporter PTR2, putative, expressed	'transport.peptides and oligopeptides'
LOC_Os07g02810	-45.6	1.22e-16	L-ascorbate oxidase homolog precursor, putative, expressed	'misc.oxidases - copper, flavone etc.'
LOC_Os10g40584	-45.3	1.5e-10	zinc finger family protein, putative, expressed	'not assigned.unknown'
LOC_Os09g25810	-45.2	1.53e-51	nodulin, putative, expressed	'development.unspecified'
LOC_Os04g54620	-45.2	3.48e-09	expressed protein	'not assigned.unknown'
LOC_Os06g21030	-45.1	0.00853	transposon protein, putative, CACTA, En/Spm sub-class, expressed	'not assigned.unknown'
LOC_Os04g11195	-45	1.25e-07	gamma-thionin family domain containing protein, expressed	'not assigned.unknown'
LOC_Os10g42299	-44.7	9.18e-12	mitochondrial carrier protein, putative, expressed	'transport.metabolite transporters at the mitochondrial membrane'
LOC_Os07g32680	-44.4	6.8e-07	retrotransposon protein, putative, unclassified, expressed	'not assigned.unknown'
LOC_Os01g45274	-44.4	4.71e-23	carbonic anhydrase, chloroplast precursor, putative, expressed	'TCA / org. transformation.carbonic anhydrases'
LOC_Os02g36890	-44.3	3.29e-05	MYB family transcription factor, putative, expressed	'RNA.regulation of transcription.MYB domain transcription factor family'
LOC_Os05g22614	-44.2	0.00439	PTAC16, putative, expressed	'not assigned.unknown'
LOC_Os12g36260	-44.2	0.00538	retrotransposon protein, putative, Ty1-copia subclass, expressed	'signalling.receptor kinases.DUF 26'
LOC_Os03g21400	-43.9	2.64e-40	cytochrome P450, putative, expressed	'misc.cytochrome P450'
LOC_Os12g44320	-43.9	2.09e-17	carbohydrate binding protein, putative, expressed	'protein.postranslational modification.kinase.receptor like cytoplasmatic kinase VII'
LOC_Os03g41064	-43.8	3.28e-05	natural resistance-associated macrophage protein, putative, expressed	'transport.metal'
LOC_Os06g48560	-43.4	2.89e-48	transferase family protein, putative, expressed	'secondary metabolism.phenylpropanoids'
LOC_Os10g37290	-43.3	5.82e-06	DEFL6 - Defensin and Defensin-like DEFL family, expressed	'not assigned.unknown'
LOC_Os03g38330	-43.2	0.000419	disease resistance RPP13-like protein 1, putative, expressed	'stress.biotic.PR-proteins'
LOC_Os03g49450	-42.4	0.00674	expressed protein	'not assigned.unknown'
LOC_Os01g08140	-42	0.000994	phototropic-responsive NPH3 family protein, putative, expressed	'signalling.light'
LOC_Os01g61470	-41.8	2.11e-08	zinc finger, C3HC4 type domain containing protein, expressed	'not assigned.unknown'
LOC_Os10g20000	-41.8	0.0019	retrotransposon protein, putative, unclassified, expressed	'not assigned.unknown'
LOC_Os03g12850	-41.7	1.9e-06	expressed protein	'not assigned.unknown'
LOC_Os06g45820	-41.6	0.000919	OsFtsH2 FtsH protease, homologue of AtFtsH2/8, expressed	'protein.degradation.metalloprotease'
LOC_Os01g51980	-41.6	1.04e-08	alliin lyase precursor, putative, expressed	'secondary metabolism.sulfur-containing.misc.alliinase'
LOC_Os12g09770	-41.4	9.47e-05	O-methyltransferase, putative, expressed	'misc.O-methyl transferases'
LOC_Os11g26880	-41.1	2.42e-10	RALFL14 - Rapid ALkalinization Factor RALF family protein precursor, expressed	'not assigned.unknown'
LOC_Os08g39550	-40.6	5.38e-05	polygalacturonase inhibitor 2 precursor, putative, expressed	'stress.biotic.PR-proteins'
LOC_Os06g08680	-40.1	4.02e-06	expressed protein	'not assigned.unknown'
LOC_Os12g02840	-40	1.3e-10	ATCHX, putative, expressed	'transport.metal'
LOC_Os08g34700	-39.9	6.7e-26	GDU1, putative, expressed	'not assigned.unknown'
LOC_Os05g07310	-39.4	8.94e-07	transposon protein, putative, unclassified, expressed	'DNA.unspecified'
LOC_Os07g11330	-39.1	2.03e-08	RAL2 - Seed allergenic protein RA5/RA14/RA17 precursor, expressed	'stress.biotic'
LOC_Os02g12630	-39	6.76e-06	retrotransposon protein, putative, Ty3-gypsy subclass, expressed	'DNA.unspecified'
LOC_Os02g12220	-38.6	0.001	retrotransposon protein, putative, unclassified, expressed	'not assigned.unknown'
LOC_Os02g24800	-38.6	0.00442	retrotransposon protein, putative, unclassified, expressed	'not assigned.unknown'
LOC_Os06g45580	-38.2	0.000562	RING-H2 finger protein, putative, expressed	'protein.degradation.ubiquitin.E3.RING'
LOC_Os03g20690	-38.1333	5.61e-09	retrotransposon protein, putative, Ty1-copia subclass, expressed	'signalling.receptor kinases.DUF 26'
LOC_Os03g54170	-38.1	0.00176	OsMADS34 - MADS-box family gene with MIKCc type-box, expressed	'RNA.regulation of transcription.MADS box transcription factor family'
LOC_Os09g19140	-37.9	2.05e-05	senescence-induced receptor-like serine/threonine-protein kinase precursor, putative, expressed	'signalling.receptor kinases.misc'
LOC_Os02g01210	-37.8	4.41e-18	amino acid transporter, putative, expressed	'transport.amino acids'
LOC_Os04g12430	-37.7	0.000246	expressed protein	'not assigned.unknown'
LOC_Os10g42800	-37.7	2.37e-30	AMP-binding enzyme, putative, expressed	'secondary metabolism.phenylpropanoids'
LOC_Os10g42900	-37.7	1.81e-18	peptide transporter PTR2, putative, expressed	'transport.peptides and oligopeptides'
LOC_Os01g20160	-37.3	4.35e-09	OsHKT1;5 - Na+ transporter, expressed	'transport.unspecified cations'
LOC_Os05g02810	-37	0.00018	protein binding protein, putative, expressed	'protein.degradation.ubiquitin.E3.RING'
LOC_Os03g62060	-36.8	1.07e-11	hydrolase, putative, expressed	'hormone metabolism.auxin.synthesis-degradation'
LOC_Os08g39590	-36.8	0.000223	inactive receptor kinase At2g26730 precursor, putative, expressed	'signalling.receptor kinases.leucine rich repeat III'
LOC_Os02g10450	-36.1	0.0059	expressed protein	'not assigned.unknown'
LOC_Os11g17350	-36.1	0.00381	expressed protein	'not assigned.unknown'
LOC_Os08g13800	-36.1	0.000286	NB-ARC domain containing protein, expressed	'stress.biotic.PR-proteins'
LOC_Os05g06780	-35.6	1.87e-06	LTPL104 - Protease inhibitor/seed storage/LTP family protein precursor, expressed	'misc.protease inhibitor/seed storage/lipid transfer protein (LTP) family protein'
LOC_Os05g05610	-35.5	0.0003	expressed protein	'not assigned.unknown'
LOC_Os10g26110	-35.4667	1.21e-10	decarboxylase, putative, expressed	'secondary metabolism.N misc.alkaloid-like'
LOC_Os03g26130	-35.4	1.25e-08	MYB family transcription factor, putative, expressed	'RNA.regulation of transcription.MYB domain transcription factor family'
LOC_Os02g43260	-35.4	0.00389	retrotransposon protein, putative, unclassified, expressed	'not assigned.unknown'
LOC_Os11g02650	-35.3	4.62e-05	fringe-related protein, putative, expressed	'not assigned.unknown'
LOC_Os05g07560	-34.6	7.4e-05	expressed protein	'not assigned.unknown'
LOC_Os01g46910	-34.5	0.000824	microneme protein Sm70, putative, expressed	'not assigned.unknown'
LOC_Os10g39170	-34.4	0.000325	peroxidase precursor, putative, expressed	'misc.peroxidases'
LOC_Os08g35160	-34.4	0.000482	heat shock protein DnaJ, putative, expressed	'stress.abiotic.heat'
LOC_Os06g31220	-34.2	1.25e-16	mitogen-activated protein kinase 17, putative, expressed	'signalling.MAP kinases'
LOC_Os09g22500	-33.9	0.00827	expressed protein	'not assigned.unknown'
LOC_Os03g52239	-33.8	0.000575	homeobox domain containing protein, expressed	'RNA.regulation of transcription.HB,Homeobox transcription factor family'
LOC_Os02g52930	-33.7	7.81e-05	integral membrane protein DUF6 containing protein, expressed	'development.unspecified'
LOC_Os04g33670	-33.6	0.000514	expressed protein	'not assigned.unknown'
LOC_Os12g17590	-33.6	0.000514	expressed protein	'not assigned.unknown'
LOC_Os04g51340	-33.5	2.41e-07	pectinacetylesterase domain containing protein, expressed	'cell wall.pectin*esterases.acetyl esterase'
LOC_Os04g10924	-33.4667	4.69e-06	expressed protein	'not assigned.unknown'
LOC_Os11g02620	-33.4	0.00841	BTBN21 - Bric-a-Brac, Tramtrack, Broad Complex BTB domain with non-phototropic hypocotyl 3 NPH3 and coiled-coil domains, expressed	'signalling.light'
LOC_Os04g55180	-33.3	0.000323	hydrolase, alpha/beta fold family domain containing protein, expressed	'not assigned.unknown'
LOC_Os05g36970	-32.8	4.24e-06	DUF623 domain containing protein, expressed	'not assigned.unknown'
LOC_Os01g11010	-32.8	0.000105	peptide-N4-asparagine amidase A, putative, expressed	'not assigned.unknown'
LOC_Os01g62200	-32.7	6.62e-07	domain of unknown function DUF966 domain containing protein, expressed	'not assigned.unknown'
LOC_Os04g14140	-32.7	4.66e-05	expressed protein	'not assigned.unknown'
LOC_Os11g08020	-32.4	3.71e-06	ankyrin repeat family protein, putative, expressed	'cell.organisation'
LOC_Os01g48800	-32.3333	7.9e-05	purine permease, putative, expressed	'transport.nucleotides'
LOC_Os02g30380	-31.9	0.0107	expressed protein	'not assigned.unknown'
LOC_Os04g30030	-31.9	0.00678	cysteine-rich receptor-like protein kinase 12 precursor, putative, expressed	'signalling.receptor kinases.misc'
LOC_Os07g10120	-31.4	0.000888	expressed protein	'not assigned.unknown'
LOC_Os01g08460	-31.3	2.04e-29	TMS membrane protein/tumour differentially expressed protein, putative, expressed	'development.unspecified'
LOC_Os02g49390	-31	0.0105	retrotransposon protein, putative, Ty3-gypsy subclass, expressed	'not assigned.unknown'
LOC_Os03g21870	-30.6	0.0014	DUF623 domain containing protein, expressed	'not assigned.unknown'
LOC_Os02g44280	-30.6	3.73e-19	zinc finger protein, putative, expressed	'not assigned.unknown'
LOC_Os04g33710	-30.5	0.000104	expressed protein	'not assigned.unknown'
LOC_Os05g35150	-30.4	3.92e-14	expressed protein	'not assigned.unknown'
LOC_Os05g37930	-30.3	2.02e-09	expressed protein	'not assigned.unknown'
LOC_Os08g42480	-30.3	0.00366	expressed protein	'not assigned.unknown'
LOC_Os10g33900	-30.1	3.03e-15	possible lysine decarboxylase domain containing protein, expressed	'amino acid metabolism.degradation.aspartate family.lysine'
LOC_Os12g38850	-30	3.72e-07	DUF1336 domain containing protein, expressed	'not assigned.unknown'
LOC_Os10g17100	-30	0.000544	expressed protein	'not assigned.unknown'
LOC_Os12g35340	-29.8	8.51e-15	OsGrx_C11 - glutaredoxin subgroup III, expressed	'redox.glutaredoxins'
LOC_Os02g30080	-29.7333	1.34e-05	cytochrome P450, putative, expressed	'misc.cytochrome P450'
LOC_Os05g13920	-29.7	0.00149	retrotransposon protein, putative, unclassified, expressed	'not assigned.unknown'
LOC_Os12g01470	-29.6067	4.12e-05	retrotransposon protein, putative, Ty1-copia subclass, expressed	'signalling.receptor kinases.DUF 26'
LOC_Os03g43010	-29.5	6.61e-16	expressed protein	'not assigned.unknown'
LOC_Os05g50300	-29.5	8.64e-12	AMP-binding enzyme, putative, expressed	'not assigned.unknown'
LOC_Os05g07300	-29.1	0.00609	serine/threonine-protein kinase receptor precursor, putative, expressed	'protein.postranslational modification.kinase.receptor like cytoplasmatic kinase VII'
LOC_Os10g38540	-28.9	0.0137	glutathione S-transferase, putative, expressed	'misc.glutathione S transferases'
LOC_Os09g33850	-28.8	0.000114	osFTL4 FT-Like4 homologous to Flowering Locus T gene; contains Pfam profile PF01161: Phosphatidylethanolamine-binding protein, expressed	'development.unspecified'
LOC_Os06g23260	-28.8	5.28e-16	transposon protein, putative, CACTA, En/Spm sub-class, expressed	'not assigned.unknown'
LOC_Os06g02630	-28.6	4.57e-07	retrotransposon protein, putative, Ty3-gypsy subclass, expressed	'not assigned.unknown'
LOC_Os12g04100	-27.9	1.73e-06	cytochrome P450, putative, expressed	'misc.cytochrome P450'
LOC_Os02g37680	-27.8667	4.13e-09	transposon protein, putative, CACTA, En/Spm sub-class, expressed	'not assigned.unknown'
LOC_Os07g08200	-27.8	2.39e-08	methyltransferase domain containing protein, putative, expressed	'secondary metabolism.isoprenoids.tocopherol biosynthesis.MPBQ/MSBQ methyltransferase'
LOC_Os10g02690	-27.7	4.29e-14	expressed protein	'not assigned.unknown'
LOC_Os11g47700	-27.7	4.76e-09	zinc finger, C3HC4 type domain containing protein, expressed	'not assigned.unknown'
LOC_Os04g14780	-27.6	0.0131	retrotransposon protein, putative, unclassified, expressed	'not assigned.unknown'
LOC_Os01g61000	-27.6	0.000273	transposon protein, putative, unclassified, expressed	'not assigned.unknown'
LOC_Os05g36010	-27.4	3.07e-14	OsSub47 - Putative Subtilisin homologue, expressed	'protein.degradation.subtilases'
LOC_Os02g58220	-27.3	1.53e-08	RPA2A - Putative single-stranded DNA binding complex subunit 2, expressed	'DNA.repair'
LOC_Os08g08090	-27.2	0.00265	wound induced protein, putative, expressed	'not assigned.unknown'
LOC_Os05g36930	-27.2	0.00265	histone deacetylase, putative, expressed	'RNA.regulation of transcription.HDA'
LOC_Os05g12730	-27	1.67e-05	expressed protein	'not assigned.unknown'
LOC_Os12g12934	-27	3.59e-25	peptide transporter PTR3-A, putative, expressed	'transport.peptides and oligopeptides'
LOC_Os08g26980	-26.8	0.00167	expressed protein	'not assigned.unknown'
LOC_Os01g70310	-26.4	0.0135	inducer of CBF expression 2, putative, expressed	'RNA.regulation of transcription.bHLH,Basic Helix-Loop-Helix family'
LOC_Os07g37230	-26.4	1.28e-25	inositol-1-monophosphatase, putative, expressed	'nucleotide metabolism.degradation'
LOC_Os06g40500	-26.3	8.17e-25	expressed protein	'misc.acid and other phosphatases'
LOC_Os10g02880	-25.9	4.64e-18	O-methyltransferase, putative, expressed	'misc.O-methyl transferases'
LOC_Os08g17110	-25.9	0.0043	expressed protein	'not assigned.unknown'
LOC_Os11g35110	-25.8	0.0127	transposon protein, putative, unclassified, expressed	'not assigned.unknown'
LOC_Os05g49110	-25.8	4.66e-09	retrotransposon protein, putative, Ty1-copia subclass, expressed	'signalling.receptor kinases.DUF 26'
LOC_Os04g51450	-25.7	5.12e-27	glycosyl hydrolases family 16, putative, expressed	'cell wall.modification'
LOC_Os02g25620	-25.6	0.00143	expressed protein	'not assigned.unknown'
LOC_Os12g35330	-25.6	0.000663	OsGrx_C12 - glutaredoxin subgroup III, expressed	'redox.glutaredoxins'
LOC_Os04g02620	-25.5	1.22e-05	oxidoreductase, short chain dehydrogenase/reductase family, putative, expressed	'misc.short chain dehydrogenase/reductase (SDR)'
LOC_Os09g37060	-25.5	0.000554	transposon protein, putative, unclassified, expressed	'protein.postranslational modification'
LOC_Os10g07546	-25.4	0.00918	expressed protein	'not assigned.unknown'
LOC_Os02g49970	-25.3	9.07e-09	ZIM motif family protein, expressed	'not assigned.unknown'
LOC_Os02g37770	-25.2	0.00147	lecithin cholesterol acyltransferase, putative, expressed	'lipid metabolism.'exotics' (steroids, squalene etc).phosphatidylcholinesterol O-acyltransferase'
LOC_Os01g65630	-25.2	0.00385	expressed protein	'not assigned.unknown'
LOC_Os01g41070	-25.2	0.000417	retrotransposon protein, putative, unclassified, expressed	'RNA.transcription'
LOC_Os08g16830	-25.1	8.07e-14	retrotransposon protein, putative, SINE subclass, expressed	'not assigned.unknown'
LOC_Os04g10270	-25.1	0.00813	retrotransposon protein, putative, unclassified, expressed	'not assigned.unknown'
LOC_Os12g22000	-25	4.47e-08	retrotransposon protein, putative, Ty3-gypsy subclass, expressed	'not assigned.unknown'
LOC_Os07g05820	-25	1.89e-06	hydroxyacid oxidase 1, putative, expressed	'PS.photorespiration.glycolate oxydase'
LOC_Os04g12190	-24.8	0.00442	hAT dimerisation domain-containing protein, putative, expressed	'DNA.unspecified'
LOC_Os03g25840	-24.7	0.00626	amino acid permease family protein, putative, expressed	'transport.amino acids'
LOC_Os01g61110	-24.4	1.29e-05	ulp1 protease family, C-terminal catalytic domain containing protein, expressed	'not assigned.unknown'
LOC_Os11g26010	-24.4	0.000149	retrotransposon protein, putative, unclassified, expressed	'not assigned.unknown'
LOC_Os06g49210	-24.4	6.52e-36	retrotransposon protein, putative, unclassified, expressed	'transport.peptides and oligopeptides'
LOC_Os12g23200	-24.3	4.21e-08	photosystem I reaction center subunit XI, chloroplast precursor, putative, expressed	'PS.lightreaction.photosystem I.PSI polypeptide subunits'
LOC_Os01g13120	-24.3	6.81e-06	aquaporin protein, putative, expressed	'transport.Major Intrinsic Proteins.TIP'
LOC_Os08g38970	-24.2	1.08e-05	transmembrane receptor, putative, expressed	'stress.biotic.PR-proteins'
LOC_Os01g37590	-24.2	8.7e-40	peptide transporter PTR2, putative, expressed	'transport.peptides and oligopeptides'
LOC_Os10g34884	-24.1	1.2e-06	RIPER7 - Ripening-related family protein precursor, expressed	'signalling.light'
LOC_Os01g11550	-24	6.06e-19	TCP family transcription factor, putative, expressed	'RNA.regulation of transcription.TCP transcription factor family'
LOC_Os06g02850	-24	1.62e-07	expressed protein	'not assigned.unknown'
LOC_Os01g18620	-23.9	4.65e-08	transferase family protein, putative, expressed	'not assigned.unknown'
LOC_Os06g10830	-23.8	0.00117	retrotransposon protein, putative, unclassified, expressed	'not assigned.unknown'
LOC_Os04g12530	-23.7	2.65e-15	amino acid transporter family protein, putative, expressed	'transport.amino acids'
LOC_Os01g10810	-23.6	6.64e-08	rho termination factor, N-terminal domain containing protein, expressed	'not assigned.unknown'
LOC_Os02g32250	-23.5	4.16e-09	retrotransposon protein, putative, unclassified, expressed	'not assigned.unknown'
LOC_Os03g41070	-23.3	2.34e-10	metal transporter Nramp2, putative, expressed	'transport.metal'
LOC_Os09g28690	-23.2	0.00048	gibberellin receptor GID1L2, putative, expressed	'Biodegradation of Xenobiotics'
LOC_Os01g12130	-23.2	8.02e-16	nodulin MtN3 family protein, putative, expressed	'development.unspecified'
LOC_Os08g01380	-23.2	0.000212	2Fe-2S iron-sulfur cluster binding domain containing protein, expressed	'PS.lightreaction.other electron carrier (ox/red).ferredoxin'
LOC_Os02g24270	-23.1	6.67e-26	retrotransposon protein, putative, unclassified, expressed	'not assigned.unknown'
LOC_Os01g18800	-23.1	0.00124	CAMK_KIN1/SNF1/Nim1_like.9 - CAMK includes calcium/calmodulin depedent protein kinases, expressed	'protein.postranslational modification'
LOC_Os01g02000	-23.1	1.05e-21	phosphate transporter 1, putative, expressed	'transport.phosphate'
LOC_Os02g53850	-23	6.36e-05	OsSub21 - Putative Subtilisin homologue, expressed	'protein.degradation.subtilases'
LOC_Os05g04600	-22.9	4.8e-38	ABC transmembrane transporter domain containing protein, expressed	'transport.ABC transporters and multidrug resistance systems'
LOC_Os08g01370	-22.8	0.00138	expressed protein	'not assigned.unknown'
LOC_Os11g14330	-22.5	0.00259	retrotransposon protein, putative, unclassified, expressed	'not assigned.unknown'
LOC_Os08g30590	-22.4	2.26e-17	C1-like domain containing protein, expressed	'not assigned.unknown'
LOC_Os01g23730	-22.4	0.00279	retrotransposon protein, putative, unclassified, expressed	'not assigned.unknown'
LOC_Os11g16310	-22.1	1.68e-05	expressed protein	'not assigned.unknown'
LOC_Os03g40720	-22	1e-05	UDP-glucose 6-dehydrogenase, putative, expressed	'cell wall.precursor synthesis.UGD'
LOC_Os09g36240	-21.9	1.97e-09	deoxyribodipyrimidine photolyase family protein, expressed	'DNA.repair'
LOC_Os07g38910	-21.9	9.13e-25	histidine kinase, putative, expressed	'hormone metabolism.cytokinin.signal transduction'
LOC_Os01g43700	-21.8	1.42e-17	cytochrome P450 72A1, putative, expressed	'misc.cytochrome P450'
LOC_Os04g54550	-21.8	6.12e-05	AT5MAT, putative, expressed	'not assigned.unknown'
LOC_Os09g14830	-21.7	0.0126	transposon protein, putative, unclassified, expressed	'RNA.transcription'
LOC_Os09g30340	-21.6	0.00163	photosystem I reaction center subunit, chloroplast precursor, putative, expressed	'PS.lightreaction.photosystem I.PSI polypeptide subunits'
LOC_Os01g25484	-21.5	7.08e-06	ferredoxin--nitrite reductase, putative, expressed	'N-metabolism.nitrate metabolism.nitrite reductase'
LOC_Os04g51404	-21.5	0.00117	expressed protein	'not assigned.unknown'
LOC_Os04g31880	-21.5	2.56e-19	expressed protein	'not assigned.unknown'
LOC_Os03g48060	-21.4	5.1e-09	class I glutamine amidotransferase, putative, expressed	'nucleotide metabolism.synthesis.unspecified'
LOC_Os11g13890	-21.4	9.85e-09	chlorophyll A-B binding protein, putative, expressed	'PS.lightreaction.photosystem II.LHC-II'
LOC_Os02g14680	-21.2	0.00106	UDP-glucoronosyl and UDP-glucosyl transferase domain containing protein, expressed	'misc.UDP glucosyl and glucoronyl transferases'
LOC_Os09g24408	-21.1	0.00449	conserved hypothetical protein	'not assigned.unknown'
LOC_Os07g48020	-21	0.00146	peroxidase precursor, putative, expressed	'misc.peroxidases'
LOC_Os01g05840	-20.9	9.73e-16	oxidoreductase, short chain dehydrogenase/reductase family domain containing family, expressed	'misc.short chain dehydrogenase/reductase (SDR)'
LOC_Os05g12630	-20.8667	4.54e-07	expressed protein	'not assigned.unknown'
LOC_Os01g47630	-20.8	1.21e-10	expressed protein	'not assigned.unknown'
LOC_Os05g44430	-20.8	8.74e-05	hypothetical protein	'not assigned.unknown'
LOC_Os04g21150	-20.8	0.00347	retrotransposon protein, putative, Ty3-gypsy subclass	'not assigned.unknown'
LOC_Os03g02750	-20.8	0.00117	OsSub25 - Putative Subtilisin homologue, expressed	'protein.degradation.subtilases'
LOC_Os02g03640	-20.74	7.56e-05	expressed protein	'glycolysis.cytosolic branch.fructose-2,6-bisphosphatase (Fru2,6BisPase)'
LOC_Os09g26920	-20.7	1.16e-06	OsSub57 - Putative Subtilisin homologue, expressed	'protein.degradation.subtilases'
LOC_Os11g31760	-20.6	0.00752	transposon protein, putative, unclassified, expressed	'DNA.unspecified'
LOC_Os01g61240	-20.6	0.00708	gamma-interferon-inducible lysosomal thiol reductase precursor, putative, expressed	'not assigned.unknown'
LOC_Os12g04870	-20.6	7.72e-05	expressed protein	'not assigned.unknown'
LOC_Os08g05010	-20.6	2.9e-05	retrotransposon protein, putative, unclassified, expressed	'not assigned.unknown'
LOC_Os12g32750	-20.5667	1.45e-06	flavin monooxygenase, putative, expressed	'misc.oxidases - copper, flavone etc.'
LOC_Os12g05394	-20.5667	7.5e-07	protein kinase, putative, expressed	'protein.postranslational modification'
LOC_Os06g40940	-20.5	2.5e-06	glycine dehydrogenase, putative, expressed	'PS.photorespiration.glycine cleavage.P subunit'
LOC_Os12g27700	-20.4	0.0011	retrotransposon protein, putative, Ty3-gypsy subclass, expressed	'not assigned.unknown'
LOC_Os01g55840	-20.3	3.67e-15	retrotransposon protein, putative, unclassified, expressed	'not assigned.unknown'
LOC_Os04g27790	-20.3	6.96e-18	terpene synthase, putative, expressed	'secondary metabolism.isoprenoids.terpenoids'
LOC_Os11g17330	-20.2	1.87e-05	stripe rust resistance protein Yr10, putative, expressed	'stress.biotic.PR-proteins'
LOC_Os03g22250	-20.1	0.0029	POEI48 - Pollen Ole e I allergen and extensin family protein precursor, putative, expressed	'not assigned.unknown'
LOC_Os11g38590	-20.1	0.00435	expressed protein	'not assigned.unknown'
LOC_Os04g01610	-20.1	8.62e-12	expressed protein	'not assigned.unknown'
LOC_Os04g39130	-20	0.00318	expressed protein	'not assigned.unknown'
LOC_Os02g29520	-19.9667	2.75e-06	hypothetical protein	'not assigned.unknown'
LOC_Os03g11850	-19.8	0.00544	retrotransposon protein, putative, Ty1-copia subclass, expressed	'signalling.receptor kinases.DUF 26'
LOC_Os03g55760	-19.6	3.52e-10	MYB family transcription factor, putative, expressed	'RNA.regulation of transcription.G2-like transcription factor family, GARP'
LOC_Os02g32660	-19.5	0.00923	1,4-alpha-glucan-branching enzyme, chloroplast precursor, putative, expressed	'major CHO metabolism.synthesis.starch.starch branching'
LOC_Os02g32550	-19.5	9.69e-10	expressed protein	'not assigned.unknown'
LOC_Os01g26039	-19.4	2.57e-34	expressed protein	'lipid metabolism.unassigned'
LOC_Os09g36680	-19.4	0.0018	ribonuclease T2 family domain containing protein, expressed	'RNA.processing.ribonucleases'
LOC_Os06g27460	-19.4	0.00461	retrotransposon protein, putative, unclassified, expressed	'signalling.receptor kinases.DUF 26'
LOC_Os06g36950	-19.3	0.00952	transposon protein, putative, unclassified	'DNA.synthesis/chromatin structure.retrotransposon/transposase.hat-like transposase'
LOC_Os03g54000	-19.3	0.00405	oligopeptide transporter, putative, expressed	'transport.peptides and oligopeptides'
LOC_Os06g02610	-19.2	0.00056	folic acid binding protein, putative, expressed	'not assigned.unknown'
LOC_Os12g38860	-19.2	1.06e-12	transposon protein, putative, unclassified, expressed	'protein.postranslational modification'
LOC_Os12g44050	-19.1	0.000839	purple acid phosphatase precursor, putative, expressed	'misc.acid and other phosphatases'
LOC_Os01g58450	-19.1	9.3e-11	retrotransposon protein, putative, Ty1-copia subclass, expressed	'not assigned.unknown'
LOC_Os03g36530	-19	1.43e-16	FAD-binding and arabino-lactone oxidase domains containing protein, putative, expressed	'misc.oxidases - copper, flavone etc.'
LOC_Os01g32849	-19	7.8e-11	expressed protein	'not assigned.unknown'
LOC_Os08g38040	-19	1.96e-07	transposon protein, putative, unclassified, expressed	'RNA.regulation of transcription.unclassified'
LOC_Os03g06570	-18.9	8.78e-21	IQ calmodulin-binding motif family protein, putative, expressed	'signalling.calcium'
LOC_Os11g41380	-18.9	6.98e-26	transposon protein, putative, unclassified, expressed	'signalling.light'
LOC_Os03g12790	-18.8	7.74e-19	MATE efflux family protein, putative, expressed	'transport.misc'
LOC_Os04g37650	-18.7	1.45e-07	xyloglucan fucosyltransferase, putative, expressed	'cell wall.hemicellulose synthesis'
LOC_Os09g36580	-18.7	2.1e-31	thaumatin, putative, expressed	'stress.biotic'
LOC_Os10g36500	-18.6667	2.6e-06	invertase/pectin methylesterase inhibitor family protein, putative, expressed	'misc.invertase/pectin methylesterase inhibitor family protein'
LOC_Os11g01210	-18.6	0.0038	HCF152, putative, expressed	'RNA.processing'
LOC_Os02g53840	-18.5	5.18e-05	subtilisin N-terminal Region family protein, expressed	'protein.degradation.subtilases'
LOC_Os05g25370	-18.5	0.00759	TKL_IRAK_CrRLK1L-1.2 - The CrRLK1L-1 subfamily has homology to the CrRLK1L homolog, expressed	'protein.postranslational modification.kinase.receptor like cytoplasmatic kinase VII'
LOC_Os01g58730	-18.4	8.43e-05	glycosyl hydrolases family 17, putative, expressed	'misc.beta 1,3 glucan hydrolases.glucan endo-1,3-beta-glucosidase'
LOC_Os02g15110	-18.4	0.0124	zinc finger, C3HC4 type domain containing protein, expressed	'not assigned.unknown'
LOC_Os10g32199	-18.3	8.22e-09	expressed protein	'not assigned.unknown'
LOC_Os04g55770	-18.1067	1.73e-05	expressed protein	'not assigned.unknown'
LOC_Os10g33850	-18	0.00838	Exo70 exocyst complex subunit family, putative, expressed	'cell.vesicle transport'
LOC_Os11g18194	-18	0.0033	cycloartenol synthase, putative, expressed	'secondary metabolism.isoprenoids.terpenoids'
LOC_Os01g13690	-17.9	3.08e-16	ligA, putative, expressed	'not assigned.unknown'
LOC_Os03g04760	-17.9	0.000194	expressed protein	'not assigned.unknown'
LOC_Os05g37900	-17.9	1.97e-25	zinc finger, C3HC4 type domain containing protein, expressed	'protein.degradation.ubiquitin.E3.RING'
LOC_Os04g38410	-17.9	3.73e-17	chlorophyll A-B binding protein, putative, expressed	'PS.lightreaction.photosystem II.LHC-II'
LOC_Os04g33660	-17.9	8.64e-05	bifunctional monodehydroascorbate reductase and carbonic anhydrasenectarin-3 precursor, putative, expressed	'TCA / org. transformation.carbonic anhydrases'
LOC_Os04g38220	-17.9	3.4e-30	transporter family protein, putative, expressed	'transport.sugars'
LOC_Os08g33430	-17.8	0.00598	formin, putative, expressed	'cell.organisation'
LOC_Os03g56370	-17.8	1.06e-20	methyltransferase, putative, expressed	'misc.O-methyl transferases'
LOC_Os03g55034	-17.8	9.4e-27	expressed protein	'not assigned.unknown'
LOC_Os05g27304	-17.8	3.72e-05	peptide transporter PTR2, putative, expressed	'transport.peptides and oligopeptides'
LOC_Os07g15770	-17.7	8.59e-23	CCT motif family protein, expressed	'not assigned.unknown'
LOC_Os04g54810	-17.7	0.000352	beta-D-xylosidase, putative, expressed	'cell wall.degradation.mannan-xylose-arabinose-fucose'
LOC_Os02g26930	-17.7	0.0131	retrotransposon protein, putative, unclassified, expressed	'not assigned.unknown'
LOC_Os08g12880	-17.7	0.00453	transposon protein, putative, CACTA, En/Spm sub-class, expressed	'not assigned.unknown'
LOC_Os02g32610	-17.7	1e-13	protein kinase domain containing protein, expressed	'protein.postranslational modification'
LOC_Os07g49310	-17.6	0.00045	omega-3 fatty acid desaturase, chloroplast precursor, putative, expressed	'lipid metabolism.FA desaturation.omega 3 desaturase'
LOC_Os07g48040	-17.6	5.32e-07	peroxidase precursor, putative, expressed	'misc.peroxidases'
LOC_Os11g41370	-17.5	2.83e-21	retrotransposon protein, putative, unclassified, expressed	'not assigned.unknown'
LOC_Os02g43280	-17.4	0.00763	aldehyde dehydrogenase, putative, expressed	'fermentation.aldehyde dehydrogenase'
LOC_Os10g36000	-17.4	2.42e-10	remorin C-terminal domain containing protein, putative, expressed	'not assigned.unknown'
LOC_Os01g48710	-17.4	0.00589	heavy metal-associated domain containing protein, expressed	'not assigned.unknown'
LOC_Os05g32960	-17.4	0.00213	expressed protein	'not assigned.unknown'
LOC_Os12g05360	-17.4	0.00105	ligA, putative, expressed	'not assigned.unknown'
LOC_Os12g17600	-17.4	4.47e-09	ribulose bisphosphate carboxylase small chain, chloroplast precursor, putative, expressed	'PS.calvin cycle.rubisco small subunit'
LOC_Os02g01220	-17.3667	5.33e-06	rhodanese-like domain containing protein, putative, expressed	'development.unspecified'
LOC_Os10g38680	-17.3667	1.14e-05	expressed protein	'not assigned.unknown'
LOC_Os12g16360	-17.3	0.00157	expressed protein	'not assigned.unknown'
LOC_Os09g38150	-17.3	0.0135	expressed protein	'not assigned.unknown'
LOC_Os06g49300	-17.3	7.99e-08	glycosyltransferase protein, putative, expressed	'not assigned.unknown'
LOC_Os05g24520	-17.3	7.74e-06	retrotransposon protein, putative, Ty3-gypsy subclass, expressed	'secondary metabolism.isoprenoids.terpenoids'
LOC_Os01g07960	-17.2	0.000544	acyl-protein thioesterase, putative, expressed	'lipid metabolism.lipid degradation.lysophospholipases.carboxylesterase'
LOC_Os04g33830	-17.2	4.49e-11	membrane protein, putative, expressed	'PS.lightreaction.photosystem I.PSI polypeptide subunits'
LOC_Os07g18970	-17.1	1.53e-09	retrotransposon protein, putative, unclassified, expressed	'signalling.receptor kinases.DUF 26'
LOC_Os03g01880	-17	6.99e-16	possible lysine decarboxylase domain containing protein, expressed	'amino acid metabolism.degradation.aspartate family.lysine'
LOC_Os03g47564	-17	0.0015	expressed protein	'not assigned.unknown'
LOC_Os10g12280	-17	0.00269	retrotransposon protein, putative, Ty3-gypsy subclass, expressed	'not assigned.unknown'
LOC_Os07g01820	-16.9	0.00309	OsMADS15 - MADS-box family gene with MIKCc type-box, expressed	'RNA.regulation of transcription.MADS box transcription factor family'
LOC_Os01g55560	-16.9	4.9e-06	ABIL3, putative, expressed	'not assigned.unknown'
LOC_Os08g28670	-16.9	1.82e-30	pathogenesis-related Bet v I family protein, putative, expressed	'not assigned.unknown'
LOC_Os02g12210	-16.9	6.37e-05	expressed protein	'not assigned.unknown'
LOC_Os09g38930	-16.9	5.48e-05	expressed protein	'not assigned.unknown'
LOC_Os07g34830	-16.8	6.36e-25	ankyrin repeat family protein, putative, expressed	'cell.organisation'
LOC_Os08g39300	-16.8	1.22e-05	aminotransferase, putative, expressed	'PS.photorespiration.aminotransferases peroxisomal'
LOC_Os05g50560	-16.7	6.59e-33	CGMC_MAPKCMGC_2.9 - CGMC includes CDA, MAPK, GSK3, and CLKC kinases, expressed	'signalling.MAP kinases'
LOC_Os03g57660	-16.7	2.68e-06	peptidase, putative, expressed	'protein.degradation'
LOC_Os05g04610	-16.7	1.57e-32	ABC transporter, ATP-binding protein, putative, expressed	'transport.ABC transporters and multidrug resistance systems'
LOC_Os04g47059	-16.6333	9.57e-06	TRANSPARENT TESTA 8, putative, expressed	'RNA.regulation of transcription.bHLH,Basic Helix-Loop-Helix family'
LOC_Os09g35030	-16.6	2.99e-27	dehydration-responsive element-binding protein, putative, expressed	'RNA.regulation of transcription.AP2/EREBP, APETALA2/Ethylene-responsive element binding protein family'
LOC_Os03g19240	-16.6	6.62e-20	AMP-binding enzyme, putative, expressed	'lipid metabolism.FA synthesis and FA elongation.acyl coa ligase'
LOC_Os04g53230	-16.5	6.45e-33	aminomethyltransferase, putative, expressed	'amino acid metabolism.degradation.serine-glycine-cysteine group.glycine'
LOC_Os08g36480	-16.5	8.11e-33	nitrate reductase, putative, expressed	'N-metabolism.nitrate metabolism.NR'
LOC_Os01g39450	-16.5	4.32e-05	transposon protein, putative, CACTA, En/Spm sub-class, expressed	'not assigned.unknown'
LOC_Os08g41720	-16.4	7.77e-12	auxin efflux carrier component, putative, expressed	'hormone metabolism.auxin.signal transduction'
LOC_Os02g20040	-16.4	0.00189	loricrin, putative, expressed	'not assigned.unknown'
LOC_Os04g12390	-16.4	9.58e-06	transposon protein, putative, CACTA, En/Spm sub-class, expressed	'not assigned.unknown'
LOC_Os01g65260	-16.4	6.89e-33	amidophosphoribosyltransferase, chloroplast precursor, putative, expressed	'nucleotide metabolism.synthesis.purine.amidophosphoribosyltransferase'
LOC_Os06g43150	-16.4	0.00415	retrotransposon protein, putative, unclassified, expressed	'RNA.transcription'
LOC_Os10g29930	-16.3333	1.02e-05	expressed protein	'not assigned.unknown'
LOC_Os07g37240	-16.3	4.51e-20	chlorophyll A-B binding protein, putative, expressed	'PS.lightreaction.photosystem II.LHC-II'
LOC_Os08g01160	-16.3	1.03e-05	membrane associated DUF588 domain containing protein, putative, expressed	'not assigned.unknown'
LOC_Os08g41460	-16.3	0.00349	expressed protein	'PS.lightreaction.cyclic electron flow-chlororespiration'
LOC_Os06g20150	-16.2	3.58e-10	peroxidase precursor, putative, expressed	'misc.peroxidases'
LOC_Os05g41630	-16.2	3.95e-13	translation initiation factor eIF3 subunit, putative, expressed	'not assigned.unknown'
LOC_Os07g25022	-16.2	0.000913	conserved hypothetical protein	'not assigned.unknown'
LOC_Os03g12520	-16.2	0.00498	STRUBBELIG-RECEPTOR FAMILY 7 precursor, putative, expressed	'protein.postranslational modification.kinase.receptor like cytoplasmatic kinase VII'
LOC_Os03g18170	-16.2	1.13e-05	STE_MEKK_ste11_MAP3K.13 - STE kinases include homologs to sterile 7, sterile 11 and sterile 20 from yeast, expressed	'protein.postranslational modification'
LOC_Os09g20390	-16.1	1.12e-08	uncharacterized glycosyl hydrolase Rv2006/MT2062, putative, expressed	'minor CHO metabolism.trehalose.TPP'
LOC_Os07g25540	-16.1	5.14e-10	flavin monooxygenase, putative, expressed	'misc.oxidases - copper, flavone etc.'
LOC_Os04g20400	-16.1	3.53e-05	cytokinin-O-glucosyltransferase 1, putative, expressed	'misc.UDP glucosyl and glucoronyl transferases'
LOC_Os03g01930	-16.1	2.4e-32	retrotransposon protein, putative, unclassified, expressed	'not assigned.unknown'
LOC_Os11g01460	-16.1	0.0138	expressed protein	'not assigned.unknown'
LOC_Os05g45700	-16.1	9.05e-15	expressed protein	'not assigned.unknown'
LOC_Os03g61080	-15.9	1.15e-20	expressed protein	'not assigned.unknown'
LOC_Os01g64660	-15.9	2.21e-09	fructose-1,6-bisphosphatase, putative, expressed	'PS.calvin cycle.FBPase'
LOC_Os08g09110	-15.9	2.39e-06	NB-ARC domain containing protein, expressed	'stress.biotic'
LOC_Os03g23980	-15.8	4.69e-25	NAD dependent epimerase/dehydratase family protein, putative, expressed	'not assigned.unknown'
LOC_Os05g51240	-15.8	0.00331	hydrolase, alpha/beta fold family domain containing protein, expressed	'not assigned.unknown'
LOC_Os01g68450	-15.7	9.7e-32	expressed protein	'not assigned.unknown'
LOC_Os05g06920	-15.7	3.05e-21	relA-SpoT like protein RSH4, putative, expressed	'signalling.calcium'
LOC_Os06g28194	-15.6	0.00286	expressed protein	'glycolysis.plastid branch.phosphoglucomutase (PGM)'
LOC_Os01g69070	-15.6	1.91e-13	auxin efflux carrier component, putative, expressed	'hormone metabolism.auxin.signal transduction'
LOC_Os02g42810	-15.6	0.00102	oxidoreductase, short chain dehydrogenase/reductase family domain containing protein, expressed	'misc.short chain dehydrogenase/reductase (SDR)'
LOC_Os02g15260	-15.6	0.000127	expressed protein	'not assigned.unknown'
LOC_Os09g27940	-15.6	0.000586	aspartic proteinase nepenthesin-1 precursor, putative, expressed	'RNA.regulation of transcription.unclassified'
LOC_Os02g02490	-15.6	0.00322	phytosulfokine receptor precursor, putative, expressed	'signalling.receptor kinases.misc'
LOC_Os04g36040	-15.6	1.4e-21	peptide transporter PTR2, putative, expressed	'transport.peptides and oligopeptides'
LOC_Os04g42620	-15.5	1.21e-08	uncharacterized protein At4g06744 precursor, putative, expressed	'cell wall.cell wall proteins.LRR'
LOC_Os07g37150	-15.5	0.00076	expressed protein	'not assigned.unknown'
LOC_Os01g73280	-15.4	0.00618	expressed protein	'not assigned.unknown'
LOC_Os09g24630	-15.4	0.00689	expressed protein	'not assigned.unknown'
LOC_Os10g20020	-15.4	4.21e-05	retrotransposon protein, putative, Ty3-gypsy subclass, expressed	'RNA.transcription'
LOC_Os08g17700	-15.3033	9.47e-05	retrotransposon protein, putative, Ty1-copia subclass, expressed	'signalling.receptor kinases.DUF 26'
LOC_Os04g43400	-15.3	2.8e-22	Os4bglu17 - GH1 gene fragment, expressed	'misc.gluco-, galacto- and mannosidases'
LOC_Os05g35160	-15.3	4.02e-08	clathrin assembly protein, putative, expressed	'not assigned.unknown'
LOC_Os11g29130	-15.3	1.53e-05	expressed protein	'not assigned.unknown'
LOC_Os01g50080	-15.3	9.41e-07	MDR-like ABC transporter, putative, expressed	'transport.ABC transporters and multidrug resistance systems'
LOC_Os05g39800	-15.2	4.2e-29	NFD4, putative, expressed	'development.unspecified'
LOC_Os04g20330	-15.2	2.1e-07	UDP-glucoronosyl/UDP-glucosyl transferase, putative, expressed	'misc.UDP glucosyl and glucoronyl transferases'
LOC_Os10g41870	-15.2	1.18e-05	expressed protein	'not assigned.unknown'
LOC_Os06g36530	-15.1367	3.07e-05	hAT dimerisation domain-containing protein, putative, expressed	'DNA.unspecified'
LOC_Os01g13630	-15.1333	2.55e-05	retrotransposon protein, putative, unclassified, expressed	'not assigned.unknown'
LOC_Os01g52680	-15.1233	3.15e-05	OsMADS32 - MADS-box family gene with MIKCc type-box, expressed	'RNA.regulation of transcription.MADS box transcription factor family'
LOC_Os09g38340	-15.1	1.39e-05	ZOS9-17 - C2H2 zinc finger protein, expressed	'RNA.regulation of transcription.C2H2 zinc finger family'
LOC_Os07g35880	-15.1	8.51e-31	beta-amylase, putative, expressed	'major CHO metabolism.degradation.starch.starch cleavage.beta amylase'
LOC_Os07g33350	-15.1	0.0004	hsp20/alpha crystallin family protein, putative, expressed	'not assigned.unknown'
LOC_Os06g47310	-15	5.71e-09	plant-specific domain TIGR01627 family protein, expressed	'not assigned.unknown'
LOC_Os09g09350	-15	0.0139	expressed protein	'not assigned.unknown'
LOC_Os05g13910	-15	4.03e-12	retrotransposon protein, putative, unclassified, expressed	'not assigned.unknown'
LOC_Os04g04990	-14.9333	0.000268	retrotransposon protein, putative, Ty1-copia subclass, expressed	'signalling.receptor kinases.DUF 26'
LOC_Os11g41150	-14.9	2.73e-07	nitrilase-associated protein, putative, expressed	'not assigned.unknown'
LOC_Os03g54230	-14.8	0.00134	imidazole glycerol phosphate synthase hisHF, chloroplast precursor, putative, expressed	'amino acid metabolism.synthesis.histidine.N'-5'-phosphoribosyl-formimino-5-aminoimidazole-4-carboxamide ribonucleotide isomerase'
LOC_Os08g06550	-14.8	0.000209	acyl CoA binding protein, putative, expressed	'lipid metabolism.FA synthesis and FA elongation.acyl-CoA binding protein'
LOC_Os06g40180	-14.8	6.17e-28	phospholipase D, putative, expressed	'lipid metabolism.lipid degradation.lysophospholipases.phospholipase D'
LOC_Os11g22580	-14.77	2.79e-05	retrotransposon protein, putative, unclassified, expressed	'not assigned.unknown'
LOC_Os03g55030	-14.7	1.83e-28	UDP-glucoronosyl and UDP-glucosyl transferase domain containing protein, expressed	'misc.UDP glucosyl and glucoronyl transferases'
LOC_Os02g03670	-14.7	3.12e-05	expressed protein	'not assigned.unknown'
LOC_Os08g13900	-14.7	0.000431	expressed protein	'not assigned.unknown'
LOC_Os07g05480	-14.7	1.54e-06	photosystem I reaction center subunit, chloroplast precursor, putative, expressed	'PS.lightreaction.photosystem I.PSI polypeptide subunits'
LOC_Os06g50060	-14.7	0.00383	ras-related protein, putative, expressed	'signalling.G-proteins'
LOC_Os01g53779	-14.6	0.00148	expressed protein	'not assigned.unknown'
LOC_Os04g40640	-14.6	4.59e-05	expressed protein	'not assigned.unknown'
LOC_Os06g34120	-14.5	1.48e-11	GDSL-like lipase/acylhydrolase, putative, expressed	'misc.GDSL-motif lipase'
LOC_Os01g31910	-14.5	0.000461	expressed protein	'not assigned.unknown'
LOC_Os10g02260	-14.41	0.00657	peptide transporter PTR2, putative, expressed	'transport.peptides and oligopeptides'
LOC_Os12g12580	-14.4	1.37e-29	NADP-dependent oxidoreductase, putative, expressed	'misc.oxidases - copper, flavone etc.'
LOC_Os03g05840	-14.4	0.00212	FAD dependent oxidoreductase domain containing protein, expressed	'misc.oxidases - copper, flavone etc.'
LOC_Os08g43970	-14.3667	3.76e-05	carrier, putative, expressed	'not assigned.unknown'
LOC_Os11g05340	-14.3	0.00503	transposon protein, putative, unclassified, expressed	'signalling.calcium'
LOC_Os10g34730	-14.3	1.23e-09	GEM, putative, expressed	'hormone metabolism.abscisic acid.induced-regulated-responsive-activated'
LOC_Os10g42930	-14.3	0.00974	expressed protein	'not assigned.unknown'
LOC_Os02g30420	-14.3	2.3e-17	expressed protein	'not assigned.unknown'
LOC_Os04g38230	-14.2033	3.94e-05	expressed protein	'not assigned.unknown'
LOC_Os07g02140	-14.2	0.000136	flavin-containing monooxygenase family protein, putative, expressed	'misc.oxidases - copper, flavone etc.'
LOC_Os05g12390	-14.2	1.76e-05	expressed protein	'not assigned.unknown'
LOC_Os04g58770	-14.2	0.00621	expressed protein	'not assigned.unknown'
LOC_Os11g38010	-14.19	5.99e-05	targeting protein for Xklp2, putative, expressed	'not assigned.unknown'
LOC_Os01g56670	-14.1	0.00124	glycosyl hydrolase family 47 domain contain protein, expressed	'misc.gluco-, galacto- and mannosidases'
LOC_Os09g26200	-14.1	2.92e-08	ZOS9-11 - C2H2 zinc finger protein, expressed	'not assigned.unknown'
LOC_Os01g71190	-14.1	1.23e-26	photosystem II reaction center PSB28 protein, chloroplast precursor, putative, expressed	'PS.lightreaction.photosystem II.PSII polypeptide subunits'
LOC_Os03g49660	-14	0.003	retrotransposon protein, putative, Ty1-copia subclass, expressed	'signalling.receptor kinases.DUF 26'
LOC_Os04g41340	-13.9	6.41e-30	4-nitrophenylphosphatase, putative, expressed	'minor CHO metabolism.misc'
LOC_Os11g34110	-13.9	5.74e-07	heparan-alpha-glucosaminide N-acetyltransferase, putative, expressed	'not assigned.unknown'
LOC_Os04g38600	-13.8	0.00049	glyceraldehyde-3-phosphate dehydrogenase, putative, expressed	'PS.calvin cycle.GAP'
LOC_Os04g34250	-13.8	2.27e-13	serine/threonine-protein kinase receptor precursor, putative, expressed	'signalling.receptor kinases.S-locus glycoprotein like'
LOC_Os04g33260	-13.7	0.000516	expressed protein	'not assigned.unknown'
LOC_Os10g05780	-13.7	1.12e-23	POT domain containing peptide transporter, putative, expressed	'transport.peptides and oligopeptides'
LOC_Os08g29610	-13.6333	8.48e-05	expressed protein	'not assigned.unknown'
LOC_Os07g46360	-13.6267	0.00446	glyoxalase family protein, putative, expressed	'Biodegradation of Xenobiotics.lactoylglutathione lyase'
LOC_Os04g32860	-13.6267	0.000227	expressed protein	'not assigned.unknown'
LOC_Os10g37260	-13.6	1.28e-23	fringe-related protein, putative, expressed	'not assigned.unknown'
LOC_Os07g14910	-13.6	2.08e-08	expressed protein	'not assigned.unknown'
LOC_Os11g03390	-13.5	0.000715	FHA domain containing protein, putative, expressed	'not assigned.unknown'
LOC_Os04g26320	-13.5	4.84e-27	mannose-binding lectin, putative, expressed	'misc.myrosinases-lectin-jacalin'
LOC_Os06g19420	-13.5	0.00381	expressed protein	'not assigned.unknown'
LOC_Os10g35030	-13.5	5.65e-06	IAP100, putative, expressed	'protein.targeting.chloroplast'
LOC_Os11g17970	-13.5	3.49e-12	POT family protein, expressed	'transport.peptides and oligopeptides'
LOC_Os10g35110	-13.4	3.54e-18	alpha-galactosidase precursor, putative, expressed	'minor CHO metabolism.galactose.alpha-galactosidases'
LOC_Os10g38710	-13.4	7.45e-29	glutathione S-transferase, putative, expressed	'misc.glutathione S transferases'
LOC_Os01g53790	-13.4	6.44e-05	stress-induced protein, putative, expressed	'not assigned.unknown'
LOC_Os07g36090	-13.4	6.41e-05	ribosomal protein L28 protein, putative, expressed	'protein.synthesis.ribosomal protein.prokaryotic.unknown organellar.50S subunit.L28'
LOC_Os06g04090	-13.3	0.000173	no apical meristem protein, putative, expressed	'development.unspecified'
LOC_Os12g25180	-13.3	1.29e-28	expressed protein	'not assigned.unknown'
LOC_Os03g61090	-13.3	1.68e-10	expressed protein	'not assigned.unknown'
LOC_Os02g12100	-13.2	5.04e-11	expressed protein	'cell.organisation'
LOC_Os07g48980	-13.2	4.02e-15	nicotianamine synthase, putative, expressed	'metal handling.binding, chelation and storage'
LOC_Os04g55790	-13.2	1.74e-22	expressed protein	'not assigned.unknown'
LOC_Os06g39970	-13.1	0.0119	CESA11 - cellulose synthase, expressed	'cell wall.cellulose synthesis.cellulose synthase'
LOC_Os04g49650	-13.1	1.68e-06	DUF581 domain containing protein, expressed	'not assigned.unknown'
LOC_Os06g36450	-13.1	0.000442	ferroportin1 domain containing protein, expressed	'transport.metal'
LOC_Os04g36054	-13	4.63e-28	auxin response factor 9, putative, expressed	'RNA.regulation of transcription.ARF, Auxin Response Factor family'
LOC_Os07g12230	-13	0.00022	expressed protein	'not assigned.unknown'
LOC_Os03g25080	-13	1.09e-06	OsFBX86 - F-box domain containing protein, expressed	'not assigned.unknown'
LOC_Os06g08250	-13	7.25e-25	zinc finger family protein, putative, expressed	'not assigned.unknown'
LOC_Os07g32870	-13	0.00375	expressed protein	'not assigned.unknown'
LOC_Os08g01140	-13	1.86e-28	cytochrome b561, putative, expressed	'redox.ascorbate and glutathione'
LOC_Os11g10870	-13	4.74e-17	dirigent, putative, expressed	'stress.biotic'
LOC_Os05g28910	-12.9	0.0123	retrotransposon protein, putative, unclassified, expressed	'not assigned.unknown'
LOC_Os04g13140	-12.9	0.00629	vignain precursor, putative, expressed	'protein.degradation.cysteine protease'
LOC_Os01g61880	-12.9	3.88e-22	respiratory burst oxidase, putative, expressed	'stress.biotic.respiratory burst'
LOC_Os08g15060	-12.8	3.58e-06	ATP binding protein, putative, expressed	'protein.postranslational modification.kinase.receptor like cytoplasmatic kinase VII'
LOC_Os12g29570	-12.8	3.14e-14	expressed protein	'PS.lightreaction.photosystem II.PSII polypeptide subunits'
LOC_Os10g37180	-12.8	2.6e-28	glycine cleavage system H protein, putative, expressed	'PS.photorespiration.glycine cleavage.H protein'
LOC_Os04g54440	-12.8	0.00438	RNA binding protein, putative, expressed	'RNA.RNA binding'
LOC_Os05g01050	-12.79	0.000159	DNA-binding protein-related, putative, expressed	'RNA.regulation of transcription.unclassified'
LOC_Os02g17920	-12.7	4.09e-28	glyoxalase family protein, putative, expressed	'Biodegradation of Xenobiotics.lactoylglutathione lyase'
LOC_Os01g40860	-12.7	4.16e-15	aldehyde dehydrogenase, putative, expressed	'fermentation.aldehyde dehydrogenase'
LOC_Os04g43380	-12.7	7.54e-25	Os4bglu15 - GH1 gene fragment, expressed	'misc.gluco-, galacto- and mannosidases'
LOC_Os06g29370	-12.7	0.000505	expressed protein	'not assigned.unknown'
LOC_Os06g05359	-12.7	0.000607	NBS-LRR disease resistance protein, putative, expressed	'stress.biotic.PR-proteins'
LOC_Os04g59380	-12.6	5.47e-05	ZOS4-14 - C2H2 zinc finger protein, expressed	'RNA.regulation of transcription.C2H2 zinc finger family'
LOC_Os12g42530	-12.6	2.87e-05	expressed protein	'not assigned.unknown'
LOC_Os06g01966	-12.51	0.00158	auxin-induced protein 5NG4, putative, expressed	'development.unspecified'
LOC_Os03g16070	-12.51	0.000211	expressed protein	'not assigned.unknown'
LOC_Os05g50310	-12.5	8.19e-25	ZF-HD protein dimerisation region containing protein, expressed	'RNA.regulation of transcription.zf-HD'
LOC_Os05g01570	-12.5	1.66e-20	auxin-induced protein 5NG4, putative, expressed	'development.unspecified'
LOC_Os02g49300	-12.5	4.61e-07	transposon protein, putative, CACTA, En/Spm sub-class, expressed	'not assigned.unknown'
LOC_Os09g26420	-12.4	5.67e-06	AP2 domain containing protein, expressed	'RNA.regulation of transcription.AP2/EREBP, APETALA2/Ethylene-responsive element binding protein family'
LOC_Os07g41370	-12.4	2.18e-26	OsMADS18 - MADS-box family gene with MIKCc type-box, expressed	'RNA.regulation of transcription.MADS box transcription factor family'
LOC_Os11g05040	-12.4	0.000438	transposon protein, putative, unclassified	'DNA.synthesis/chromatin structure.retrotransposon/transposase.hat-like transposase'
LOC_Os08g16820	-12.4	2.15e-24	retrotransposon protein, putative, SINE subclass, expressed	'not assigned.unknown'
LOC_Os03g51530	-12.4	0.00384	expressed protein	'not assigned.unknown'
LOC_Os02g06150	-12.4	5.14e-08	brassinosteroid LRR receptor kinase precursor, putative, expressed	'signalling.receptor kinases.leucine rich repeat XI'
LOC_Os08g40060	-12.3233	0.00246	expressed protein	'not assigned.unknown'
LOC_Os05g11510	-12.3	9.42e-16	B-box zinc finger family protein, putative, expressed	'RNA.regulation of transcription.C2C2(Zn) CO-like, Constans-like zinc finger family'
LOC_Os03g05210	-12.3	2.13e-18	WD domain, G-beta repeat domain containing protein, expressed	'not assigned.unknown'
LOC_Os06g06640	-12.3	0.00557	expressed protein	'not assigned.unknown'
LOC_Os05g44630	-12.3	1.24e-10	IQ calmodulin-binding motif family protein, putative, expressed	'not assigned.unknown'
LOC_Os02g57410	-12.3	0.000132	OTU-like cysteine protease family protein, putative, expressed	'protein.degradation.cysteine protease'
LOC_Os02g18450	-12.3	2e-27	GTP-binding protein typA/bipA, putative, expressed	'protein.synthesis.elongation'
LOC_Os04g45600	-12.3	1.47e-27	NDH-M H PLASTOQUINONE DEHY, putative, expressed	'PS.lightreaction.NADH DH'
LOC_Os02g35000	-12.3	1.41e-15	chaperone protein dnaJ 10, putative, expressed	'stress.abiotic.heat'
LOC_Os09g26210	-12.2	3.88e-09	ZOS9-12 - C2H2 zinc finger protein, expressed	'not assigned.unknown'
LOC_Os09g34180	-12.2	1.07e-15	formin, putative, expressed	'cell.organisation'
LOC_Os10g38110	-12.2	3.76e-26	cytochrome P450, putative, expressed	'misc.cytochrome P450'
LOC_Os01g73662	-12.2	0.000474	expressed protein	'not assigned.unknown'
LOC_Os01g01170	-12.2	2.59e-13	expressed protein	'not assigned.unknown'
LOC_Os11g25080	-12.2	0.014	expressed protein	'not assigned.unknown'
LOC_Os02g22100	-12.2	0.000198	OsRhmbd6 - Putative Rhomboid homologue, expressed	'protein.degradation.serine protease'
LOC_Os02g55060	-12.2	0.00784	cytochrome b5-like Heme/Steroid binding domain containing protein, expressed	'redox.ascorbate and glutathione'
LOC_Os01g09620	-12.1	2.06e-19	zinc finger/CCCH transcription factor, putative, expressed	'RNA.regulation of transcription.C3H zinc finger family'
LOC_Os07g34570	-12.1	3.87e-07	FAD dependent oxidoreductase domain containing protein, expressed	'Co-factor and vitamine metabolism.thiamine'
LOC_Os09g29490	-12.1	2.22e-24	peroxidase precursor, putative, expressed	'misc.peroxidases'
LOC_Os05g42060	-12.1	1.58e-08	UDP-glucoronosyl/UDP-glucosyl transferase, putative, expressed	'misc.UDP glucosyl and glucoronyl transferases'
LOC_Os12g02000	-12.1	1.09e-09	expressed protein	'not assigned.unknown'
LOC_Os08g37940	-12.1	4.25e-06	HAD-superfamily hydrolase subfamily IA, variant 3, putative, expressed	'not assigned.unknown'
LOC_Os01g46260	-12.1	7.63e-12	expressed protein	'not assigned.unknown'
LOC_Os01g67320	-12.1	7.05e-20	expressed protein	'not assigned.unknown'
LOC_Os04g24804	-12.1	7.3e-06	expressed protein	'not assigned.unknown'
LOC_Os11g42480	-12.1	1.61e-16	transferase family domain containing protein, expressed	'secondary metabolism.phenylpropanoids'
LOC_Os06g39740	-12	0.00616	ATP synthase subunit beta, putative, expressed	'mitochondrial electron transport / ATP synthesis.F1-ATPase'
LOC_Os05g05140	-12	3.15e-19	expressed protein	'not assigned.unknown'
LOC_Os07g09800	-12	3.78e-27	expressed protein	'not assigned.unknown'
LOC_Os06g45470	-12	0.00174	expressed protein	'not assigned.unknown'
LOC_Os01g22980	-12	1.75e-18	OsSCP3 - Putative Serine Carboxypeptidase homologue, expressed	'protein.degradation.serine protease'
LOC_Os06g27360	-11.9667	0.000242	expressed protein	'not assigned.unknown'
LOC_Os02g29550	-11.9	4.89e-18	AP2 domain containing protein, expressed	'RNA.regulation of transcription.AP2/EREBP, APETALA2/Ethylene-responsive element binding protein family'
LOC_Os01g50470	-11.9	3.73e-09	regulator of chromosome condensation, putative, expressed	'cell.division'
LOC_Os01g19480	-11.9	5.03e-05	kelch motif family protein, putative, expressed	'lipid metabolism.FA synthesis and FA elongation.acyl-CoA binding protein'
LOC_Os01g01890	-11.9	4.22e-07	expressed protein	'not assigned.unknown'
LOC_Os12g40100	-11.9	6.28e-07	expressed protein	'not assigned.unknown'
LOC_Os09g14600	-11.9	1.33e-26	peroxisomal membrane protein-related, putative, expressed	'not assigned.unknown'
LOC_Os03g52840	-11.9	8.89e-11	serine hydroxymethyltransferase, mitochondrial precursor, putative, expressed	'PS.photorespiration.serine hydroxymethyltransferase'
LOC_Os08g39950	-11.9	0.0119	potassium transporter, putative, expressed	'transport.potassium'
LOC_Os03g03670	-11.8	4.03e-27	expressed protein	'not assigned.unknown'
LOC_Os01g16980	-11.8	2.37e-08	expressed protein	'not assigned.unknown'
LOC_Os02g38740	-11.8	2.9e-10	expressed protein	'not assigned.unknown'
LOC_Os03g14720	-11.8	3.86e-20	transcription initiation factor IIF, alpha subunit domain containing protein, expressed	'RNA.transcription'
LOC_Os04g12499	-11.8	7.55e-25	amino acid transporter protein, putative, expressed	'transport.amino acids'
LOC_Os11g24450	-11.8	8.99e-27	mitochondrial carrier protein, putative, expressed	'transport.metabolite transporters at the mitochondrial membrane'
LOC_Os03g27040	-11.8	3.38e-10	heavy metal-associated domain containing protein, expressed	'transport.metal'
LOC_Os01g42810	-11.7	0.00462	leaf senescence related protein, putative, expressed	'development.unspecified'
LOC_Os06g35940	-11.7	4.71e-17	osFTL12 FT-Like12 homologous to Flowering Locus T gene; contains Pfam profile PF01161: Phosphatidylethanolamine-binding protein, expressed	'development.unspecified'
LOC_Os01g57560	-11.7	2.68e-25	serine/threonine-protein kinase receptor precursor, putative, expressed	'signalling.receptor kinases.S-locus glycoprotein like'
LOC_Os02g49060	-11.7	9.12e-08	amino acid transporter, putative, expressed	'transport.amino acids'
LOC_Os07g20340	-11.6	1.2e-07	heavy metal-associated domain containing protein, expressed	'metal handling.binding, chelation and storage'
LOC_Os03g60639	-11.6	6.47e-24	expressed protein	'not assigned.unknown'
LOC_Os11g44900	-11.6	0.00161	retrotransposon protein, putative, unclassified, expressed	'not assigned.unknown'
LOC_Os02g02910	-11.6	1e-22	expressed protein	'not assigned.unknown'
LOC_Os09g28840	-11.6	3.53e-05	OsSCP43 - Putative Serine Carboxypeptidase homologue, expressed	'protein.degradation.serine protease'
LOC_Os04g48880	-11.6	9.74e-08	fatty acid hydroxylase, putative, expressed	'secondary metabolism.isoprenoids.carotenoids.carotenoid beta ring hydroxylase'
LOC_Os05g51190	-11.6	0.00337	protein kinase family protein, putative, expressed	'signalling.receptor kinases.proline extensin like'
LOC_Os02g45310	-11.6	2.49e-13	dehydration response related protein, putative, expressed	'stress.abiotic.drought/salt'
LOC_Os02g54560	-11.6	0.00153	SCP-like extracellular protein, expressed	'stress.biotic'
LOC_Os01g29750	-11.5667	0.000329	transposon protein, putative, unclassified, expressed	'RNA.regulation of transcription.unclassified'
LOC_Os06g11330	-11.5	1.51e-12	OsMADS55 - MADS-box family gene with MIKCc type-box, expressed	'RNA.regulation of transcription.MADS box transcription factor family'
LOC_Os05g01140	-11.5	0.000312	methyltransferase, putative, expressed	'hormone metabolism.salicylic acid.synthesis-degradation'
LOC_Os05g12450	-11.5	9.52e-12	hydroquinone glucosyltransferase, putative, expressed	'misc.UDP glucosyl and glucoronyl transferases'
LOC_Os01g03180	-11.5	4.09e-16	retrotransposon protein, putative, unclassified, expressed	'not assigned.unknown'
LOC_Os09g31170	-11.5	2.85e-08	expressed protein	'not assigned.unknown'
LOC_Os01g09880	-11.5	1.2e-13	harpin-induced protein 1 domain containing protein, expressed	'not assigned.unknown'
LOC_Os08g44050	-11.4	7.32e-11	ZOS8-12 - C2H2 zinc finger protein, expressed	'RNA.regulation of transcription.C2H2 zinc finger family'
LOC_Os01g07770	-11.4	0.00131	peroxidase precursor, putative, expressed	'misc.peroxidases'
LOC_Os10g30162	-11.4	8.59e-07	hsp20/alpha crystallin family protein, putative, expressed	'not assigned.unknown'
LOC_Os09g26370	-11.4	5.09e-25	DUF581 domain containing protein, expressed	'not assigned.unknown'
LOC_Os04g51454	-11.4	6.29e-23	expressed protein	'not assigned.unknown'
LOC_Os02g45800	-11.4	0.00183	retrotransposon protein, putative, unclassified, expressed	'not assigned.unknown'
LOC_Os01g11350	-11.3	8.56e-08	bZIP transcription factor domain containing protein, expressed	'RNA.regulation of transcription.bZIP transcription factor family'
LOC_Os05g44620	-11.3	0.000769	transposon protein, putative, unclassified, expressed	'DNA.synthesis/chromatin structure.retrotransposon/transposase.hat-like transposase'
LOC_Os01g22570	-11.3	7.66e-05	glycerol-3-phosphate acyltransferase, putative, expressed	'lipid metabolism.Phospholipid synthesis'
LOC_Os03g28170	-11.3	0.00017	expressed protein	'not assigned.unknown'
LOC_Os04g03450	-11.3	0.00904	retrotransposon protein, putative, unclassified, expressed	'not assigned.unknown'
LOC_Os08g14990	-11.3	1.66e-08	receptor-like protein kinase 2 precursor, putative, expressed	'signalling.receptor kinases.leucine rich repeat XI'
LOC_Os01g09540	-11.2	0.00541	HAD superfamily phosphatase, putative, expressed	'misc.acid and other phosphatases'
LOC_Os03g55020	-11.2	8.53e-24	UDP-glucoronosyl and UDP-glucosyl transferase domain containing protein, expressed	'misc.UDP glucosyl and glucoronyl transferases'
LOC_Os11g04750	-11.2	8.1e-06	expressed protein	'not assigned.unknown'
LOC_Os11g28480	-11.2	0.0112	expressed protein	'not assigned.unknown'
LOC_Os06g28330	-11.2	1.93e-09	retrotransposon protein, putative, unclassified, expressed	'signalling.receptor kinases.DUF 26'
LOC_Os07g30960	-11.1	5.97e-18	monooxygenase, putative, expressed	'misc.oxidases - copper, flavone etc.'
LOC_Os04g44924	-11.1	9.04e-15	short-chain dehydrogenase/reductase, putative, expressed	'misc.short chain dehydrogenase/reductase (SDR)'
LOC_Os05g06399	-11.1	0.00328	expressed protein	'not assigned.unknown'
LOC_Os04g40530	-11.1	2.91e-12	methyltransferase domain containing protein, expressed	'not assigned.unknown'
LOC_Os02g04550	-11.1	3.58e-10	expressed protein	'not assigned.unknown'
LOC_Os06g38710	-11.1	0.00564	expressed protein	'not assigned.unknown'
LOC_Os06g45480	-11.1	3.54e-09	hydrolase, putative, expressed	'protein.degradation'
LOC_Os02g40730	-11.1	9.87e-07	ammonium transporter protein, putative, expressed	'transport.ammonium'
LOC_Os11g12740	-11.1	1.78e-11	peptide transporter PTR2, putative, expressed	'transport.peptides and oligopeptides'
LOC_Os03g06630	-11	0.00208	heat stress transcription factor, putative, expressed	'RNA.regulation of transcription.HSF,Heat-shock transcription factor family'
LOC_Os07g39750	-11	0.00017	GDSL-like lipase/acylhydrolase, putative, expressed	'misc.GDSL-motif lipase'
LOC_Os10g38580	-11	2.52e-15	glutathione S-transferase, putative, expressed	'misc.glutathione S transferases'
LOC_Os08g07260	-11	4.66e-09	O-methyltransferase, putative, expressed	'misc.O-methyl transferases'
LOC_Os05g36320	-11	1.65e-05	expressed protein	'not assigned.unknown'
LOC_Os02g57030	-11	9.53e-13	expressed protein	'not assigned.unknown'
LOC_Os10g35150	-11	4.64e-23	expressed protein	'not assigned.unknown'
LOC_Os03g12530	-11	1.11e-05	cation efflux family protein, putative, expressed	'transport.metal'
LOC_Os02g10120	-10.9	1.26e-25	lipoxygenase, putative, expressed	'hormone metabolism.jasmonate.synthesis-degradation.lipoxygenase'
LOC_Os05g08480	-10.9	7.21e-16	cytokinin-O-glucosyltransferase 1, putative, expressed	'misc.UDP glucosyl and glucoronyl transferases'
LOC_Os02g45460	-10.9	6.02e-24	expressed protein	'not assigned.unknown'
LOC_Os10g09200	-10.9	0.0024	expressed protein	'not assigned.unknown'
LOC_Os03g11250	-10.9	1.16e-21	expressed protein	'not assigned.unknown'
LOC_Os04g11390	-10.9	1.79e-06	expressed protein	'not assigned.unknown'
LOC_Os03g27850	-10.9	0.00394	expressed protein	'not assigned.unknown'
LOC_Os06g07100	-10.9	2.04e-09	RING-H2 finger protein, putative, expressed	'protein.degradation.ubiquitin.E3.RING'
LOC_Os10g39390	-10.9	0.00176	Eukaryotic aspartyl protease domain containing protein, expressed	'RNA.regulation of transcription.unclassified'
LOC_Os01g65150	-10.9	0.00185	proton-dependent oligopeptide transport, putative, expressed	'transport.peptides and oligopeptides'
LOC_Os08g37400	-10.8333	0.00049	ZF-HD homeobox protein, putative, expressed	'RNA.regulation of transcription.zf-HD'
LOC_Os04g46350	-10.8	6.45e-11	homeobox associated leucine zipper, putative, expressed	'RNA.regulation of transcription.HB,Homeobox transcription factor family'
LOC_Os10g35940	-10.8	8.41e-19	folylpolyglutamate synthetase, putative, expressed	'C1-metabolism.tetrahydrofolate synthase'
LOC_Os12g44030	-10.8	4.65e-22	purple acid phosphatase precursor, putative, expressed	'misc.acid and other phosphatases'
LOC_Os05g45200	-10.8	1.23e-15	anthocyanidin 5,3-O-glucosyltransferase, putative, expressed	'misc.UDP glucosyl and glucoronyl transferases'
LOC_Os02g42560	-10.8	3.31e-08	expressed protein	'not assigned.unknown'
LOC_Os04g16775	-10.8	0.00322	conserved hypothetical protein	'not assigned.unknown'
LOC_Os02g35090	-10.8	4.09e-12	expressed protein	'not assigned.unknown'
LOC_Os03g28160	-10.8	0.000626	jacalin-like lectin domain containing protein, expressed	'not assigned.unknown'
LOC_Os06g39400	-10.8	3.83e-06	retrotransposon protein, putative, unclassified, expressed	'not assigned.unknown'
LOC_Os02g04510	-10.8	7.79e-12	UOS1, putative, expressed	'signalling.light'
LOC_Os06g41670	-10.8	0.014	CC-NBS-LRR protein, putative, expressed	'stress.biotic.PR-proteins'
LOC_Os10g35370	-10.8	0.00267	oxidoreductase, short chain dehydrogenase/reductase family domain containing family, expressed	'tetrapyrrole synthesis.protochlorophyllide reductase'
LOC_Os04g47580	-10.7	0.00929	cyclin, putative, expressed	'cell.cycle'
LOC_Os11g11330	-10.7	4.08e-10	retrotransposon protein, putative, unclassified, expressed	'not assigned.unknown'
LOC_Os03g06600	-10.7	0.00929	expressed protein	'not assigned.unknown'
LOC_Os01g06280	-10.7	0.0145	TKL_IRAK_CrRLK1L-1.4 - The CrRLK1L-1 subfamily has homology to the CrRLK1L homolog, expressed	'protein.postranslational modification.kinase.receptor like cytoplasmatic kinase VII'
LOC_Os11g07020	-10.7	7.01e-16	fructose-bisphospate aldolase isozyme, putative, expressed	'PS.calvin cycle.aldolase'
LOC_Os02g47020	-10.7	5.84e-25	phosphoribulokinase/Uridine kinase family protein, expressed	'PS.calvin cycle.PRK'
LOC_Os01g59090	-10.7	3.46e-18	thylakoid lumenal 20 kDa protein, putative, expressed	'PS.lightreaction.photosystem II.PSII polypeptide subunits'
LOC_Os04g38940	-10.6433	0.000781	integral membrane protein, putative, expressed	'metal handling.regulation'
LOC_Os01g63310	-10.6433	0.000781	DUF740 domain containing protein, expressed	'not assigned.unknown'
LOC_Os05g07890	-10.6	6.01e-07	embryo-specific 3, putative, expressed	'development.unspecified'
LOC_Os02g47510	-10.6	2.93e-11	9-cis-epoxycarotenoid dioxygenase 1, chloroplast precursor, putative, expressed	'hormone metabolism.abscisic acid.synthesis-degradation.synthesis.9-cis-epoxycarotenoid dioxygenase'
LOC_Os01g53330	-10.6	1.84e-15	anthocyanidin 5,3-O-glucosyltransferase, putative, expressed	'misc.UDP glucosyl and glucoronyl transferases'
LOC_Os04g54640	-10.6	1.39e-16	peptidase, cysteine peptidase active site, putative, expressed	'not assigned.unknown'
LOC_Os01g59970	-10.6	1.58e-23	expressed protein	'not assigned.unknown'
LOC_Os06g39370	-10.6	1.24e-24	OsFBK16 - F-box domain and kelch repeat containing protein, expressed	'protein.degradation.ubiquitin.E3.SCF.FBOX'
LOC_Os09g32780	-10.6	1.24e-06	transposon protein, putative, unclassified, expressed	'RNA.regulation of transcription.unclassified'
LOC_Os09g38090	-10.5	6.6e-25	expressed protein	'cell.organisation'
LOC_Os03g08270	-10.5	0.00409	ataxin-2 C-terminal region family protein, expressed	'DNA.synthesis/chromatin structure'
LOC_Os08g33540	-10.5	1.81e-08	ATP-dependent Clp protease adaptor protein ClpS containing protein, expressed	'protein.synthesis.ribosomal protein.prokaryotic.unknown organellar.50S subunit.L7/L12'
LOC_Os02g52650	-10.5	1.76e-24	chlorophyll A-B binding protein, putative, expressed	'PS.lightreaction.photosystem II.LHC-II'
LOC_Os02g28520	-10.47	0.000663	retrotransposon protein, putative, Ty1-copia subclass, expressed	'signalling.receptor kinases.DUF 26'
LOC_Os02g53960	-10.4	0.00523	CXE carboxylesterase, putative, expressed	'Biodegradation of Xenobiotics'
LOC_Os10g14870	-10.4	1.69e-24	heavy metal-associated domain containing protein, expressed	'metal handling.binding, chelation and storage'
LOC_Os05g42000	-10.4	1.68e-17	peroxidase precursor, putative, expressed	'misc.peroxidases'
LOC_Os10g02670	-10.4	5.87e-16	expressed protein	'not assigned.unknown'
LOC_Os12g05890	-10.4	5.37e-18	expressed protein	'not assigned.unknown'
LOC_Os02g37600	-10.4	3.35e-16	expressed protein	'not assigned.unknown'
LOC_Os02g58100	-10.4	1.66e-23	expressed protein	'not assigned.unknown'
LOC_Os03g16600	-10.4	0.00687	expressed protein	'not assigned.unknown'
LOC_Os04g55280	-10.4	0.0064	expressed protein	'not assigned.unknown'
LOC_Os08g06110	-10.4	0.00727	MYB family transcription factor, putative, expressed	'RNA.regulation of transcription.MYB-related transcription factor family'
LOC_Os05g38540	-10.3733	0.000679	transposon protein, putative, unclassified, expressed	'RNA.regulation of transcription.unclassified'
LOC_Os04g33640	-10.3	1.87e-14	glycosyl hydrolases family 17, putative, expressed	'misc.beta 1,3 glucan hydrolases.glucan endo-1,3-beta-glucosidase'
LOC_Os11g41710	-10.3	9.02e-23	cytochrome P450, putative, expressed	'misc.cytochrome P450'
LOC_Os02g50640	-10.3	0.00114	HEAT repeat family protein, putative, expressed	'not assigned.unknown'
LOC_Os12g08760	-10.3	8.04e-24	carboxyvinyl-carboxyphosphonate phosphorylmutase, putative, expressed	'RNA.regulation of transcription.unclassified'
LOC_Os02g38020	-10.3	3.94e-24	inorganic phosphate transporter 2-1, chloroplast precursor, putative, expressed	'transport.phosphate'
LOC_Os01g55799	-10.2	3.25e-23	exo70 exocyst complex subunit domain containing protein, expressed	'cell.vesicle transport'
LOC_Os06g36920	-10.2	9.26e-10	cytochrome P450, putative, expressed	'misc.cytochrome P450'
LOC_Os10g06710	-10.2	8.52e-19	amidase, putative, expressed	'misc.nitrilases, *nitrile lyases, berberine bridge enzymes, reticuline oxidases, troponine reductases'
LOC_Os11g11320	-10.2	3.98e-17	retrotransposon protein, putative, unclassified, expressed	'not assigned.unknown'
LOC_Os09g10690	-10.2	3.14e-23	expressed protein	'not assigned.unknown'
LOC_Os07g27210	-10.2	0.0109	retrotransposon protein, putative, Ty3-gypsy subclass, expressed	'not assigned.unknown'
LOC_Os08g09370	-10.2	9.36e-10	polyprenyl synthetase, putative, expressed	'secondary metabolism.isoprenoids.mevalonate pathway.geranyl diphosphate synthase'
LOC_Os02g46970	-10.2	5.17e-22	AMP-binding domain containing protein, expressed	'secondary metabolism.phenylpropanoids.lignin biosynthesis.4CL'
LOC_Os08g34360	-10.1	0.000653	AP2 domain containing protein, expressed	'development.unspecified'
LOC_Os04g47500	-10.1	0.000202	transposon protein, putative, Pong sub-class, expressed	'protein.synthesis.ribosomal protein.unknown.unknown'
LOC_Os03g01160	-10.1	4.83e-11	protein kinase family protein, putative, expressed	'signalling.receptor kinases.misc'
LOC_Os05g39600	-10.1	6.23e-05	ATCHX15, putative, expressed	'transport.metal'
LOC_Os10g22600	-10	1.29e-06	ethylene-responsive transcription factor, putative, expressed	'RNA.regulation of transcription.AP2/EREBP, APETALA2/Ethylene-responsive element binding protein family'
LOC_Os03g62770	-10	0.00558	expressed protein	'not assigned.unknown'
LOC_Os04g07980	-10	2.82e-13	transposon protein, putative, CACTA, En/Spm sub-class, expressed	'not assigned.unknown'
LOC_Os03g21560	-10	3.71e-24	photosystem II 11 kD protein, putative, expressed	'PS.lightreaction.photosystem II.PSII polypeptide subunits'
LOC_Os01g36720	-9.99	7.71e-06	transporter, major facilitator family, putative, expressed	'transport.nitrate'
LOC_Os05g13860	-9.98	1.3e-08	expressed protein	'not assigned.unknown'
LOC_Os04g36070	-9.96	0.00379	OsRR1 type-A response regulator, expressed	'RNA.regulation of transcription.ARR'
LOC_Os09g28390	-9.96	3.2e-14	cytochrome P450, putative, expressed	'misc.cytochrome P450'
LOC_Os02g49290	-9.95	0.0116	transposon protein, putative, CACTA, En/Spm sub-class, expressed	'not assigned.unknown'
LOC_Os01g13770	-9.92	0.00287	DUF250 domain containing protein, putative, expressed	'transport.metabolite transporters at the envelope membrane'
LOC_Os02g26700	-9.91	0.00393	cation transport regulator-like protein 1, putative, expressed	'transport.unspecified cations'
LOC_Os11g03230	-9.89	0.00968	nucleoside-triphosphatase, putative, expressed	'nucleotide metabolism.degradation'
LOC_Os09g36244	-9.87	1.16e-17	expressed protein	'not assigned.unknown'
LOC_Os08g37030	-9.85	1.82e-10	gibberellin receptor GID1L2, putative, expressed	'Biodegradation of Xenobiotics'
LOC_Os11g19210	-9.85	1.9e-08	beta-D-xylosidase, putative, expressed	'cell wall.degradation.mannan-xylose-arabinose-fucose'
LOC_Os07g29410	-9.85	9.2e-17	thioredoxin, putative, expressed	'redox.thioredoxin'
LOC_Os11g07240	-9.83	0.000839	serine/threonine-protein kinase BRI1-like 2 precursor, putative, expressed	'signalling.receptor kinases.leucine rich repeat XI'
LOC_Os09g27320	-9.81	1.16e-14	ZOS9-13 - C2H2 zinc finger protein, expressed	'not assigned.unknown'
LOC_Os07g38900	-9.81	9.3e-05	expressed protein	'not assigned.unknown'
LOC_Os02g18460	-9.8	6.92e-07	NAM, putative, expressed	'RNA.regulation of transcription.NAC domain transcription factor family'
LOC_Os01g10210	-9.79	2.23e-23	lachrymatory factor synthase, putative, expressed	'not assigned.unknown'
LOC_Os07g32880	-9.79	8.62e-24	ATP synthase gamma chain, putative, expressed	'PS.lightreaction.ATP synthase.gamma chain'
LOC_Os06g04920	-9.79	1.04e-14	zinc finger family protein, putative, expressed	'signalling.G-proteins'
LOC_Os06g02810	-9.78	4.45e-08	expressed protein	'not assigned.unknown'
LOC_Os09g34890	-9.77	1.16e-20	expressed protein	'not assigned.unknown'
LOC_Os06g40640	-9.77	0.000123	fructose-bisphospate aldolase isozyme, putative, expressed	'PS.calvin cycle.aldolase'
LOC_Os05g07870	-9.77	1.76e-23	triose phosphate/phosphate translocator, non-green plastid,chloroplast precursor, putative, expressed	'transport.metabolite transporters at the envelope membrane'
LOC_Os05g37880	-9.75	0.000109	growth regulator related protein, putative, expressed	'hormone metabolism.auxin.induced-regulated-responsive-activated'
LOC_Os03g48030	-9.75	1.37e-21	integral membrane HPP family protein, putative, expressed	'not assigned.unknown'
LOC_Os07g42590	-9.73	1.76e-12	OsFBX258 - F-box domain containing protein, expressed	'protein.degradation.ubiquitin.E3.SCF.FBOX'
LOC_Os03g48300	-9.72	7.22e-18	histidine acid phosphatase, putative, expressed	'not assigned.unknown'
LOC_Os07g39380	-9.72	7.51e-12	retrotransposon protein, putative, Ty1-copia subclass, expressed	'signalling.receptor kinases.DUF 26'
LOC_Os04g17280	-9.71667	0.0015	retrotransposon protein, putative, Ty3-gypsy subclass, expressed	'not assigned.unknown'
LOC_Os03g14040	-9.71	4.81e-11	expressed protein	'protein.folding'
LOC_Os09g24490	-9.7	2.6e-18	basic helix-loop-helix family protein, putative, expressed	'RNA.regulation of transcription.bHLH,Basic Helix-Loop-Helix family'
LOC_Os01g69270	-9.69	7.6e-07	OsFBO2 - F-box and other domain containing protein, expressed	'RNA.regulation of transcription.unclassified'
LOC_Os03g07440	-9.67	4.81e-23	putativ eribonuclease P, putative, expressed	'not assigned.unknown'
LOC_Os07g07540	-9.65	2.8e-23	SHOOT1 protein, putative, expressed	'not assigned.unknown'
LOC_Os01g61370	-9.61	0.0027	expressed protein	'not assigned.unknown'
LOC_Os06g28950	-9.6	5.85e-17	expressed protein	'not assigned.unknown'
LOC_Os06g02960	-9.6	3.05e-20	expressed protein	'not assigned.unknown'
LOC_Os04g54790	-9.59	5.9e-23	ELMO/CED-12 family protein, putative, expressed	'transport.ABC transporters and multidrug resistance systems'
LOC_Os11g07600	-9.58	5.12e-06	ABC-2 type transporter domain containing protein, expressed	'transport.ABC transporters and multidrug resistance systems'
LOC_Os03g13010	-9.57	1.2e-22	U-box domain containing protein, expressed	'protein.degradation.ubiquitin.E3.RING'
LOC_Os11g17380	-9.57	1.31e-09	protein kinase domain containing protein, expressed	'signalling.receptor kinases.S-locus glycoprotein like'
LOC_Os03g46260	-9.56	9.05e-16	DUF581 domain containing protein, expressed	'development.unspecified'
LOC_Os11g47690	-9.56	1.78e-08	zinc finger, C3HC4 type domain containing protein, expressed	'not assigned.unknown'
LOC_Os08g31630	-9.55	0.00397	uncharacterized glycosyl hydrolase Rv2006/MT2062, putative, expressed	'minor CHO metabolism.trehalose.TPP'
LOC_Os07g09040	-9.55	4.32e-23	peptidyl-prolyl cis-trans isomerase, FKBP-type, putative, expressed	'protein.folding'
LOC_Os08g02540	-9.54	2.86e-18	adenylate kinase, putative, expressed	'nucleotide metabolism.phosphotransfer and pyrophosphatases.adenylate kinase'
LOC_Os04g56710	-9.53	7.21e-17	GTP cyclohydrolase I 1, putative, expressed	'C1-metabolism.GTP cyclohydrolase I'
LOC_Os04g54960	-9.52	1.24e-09	expressed protein	'not assigned.unknown'
LOC_Os08g38660	-9.52	0.0123	retrotransposon protein, putative, Ty1-copia subclass, expressed	'signalling.receptor kinases.DUF 26'
LOC_Os06g39960	-9.5	2.31e-09	bZIP transcription factor domain containing protein, expressed	'not assigned.unknown'
LOC_Os03g58290	-9.5	5.69e-18	indole-3-glycerol phosphate lyase, chloroplast precursor, putative, expressed	'amino acid metabolism.synthesis.aromatic aa.tryptophan.tryptophan synthase'
LOC_Os12g05010	-9.5	0.000355	retrotransposon protein, putative, unclassified, expressed	'stress.biotic'
LOC_Os08g26710	-9.49	0.000412	plant protein of unknown function domain containing protein, expressed	'not assigned.unknown'
LOC_Os01g59110	-9.48	1.48e-19	indole-3-acetate beta-glucosyltransferase, putative, expressed	'misc.UDP glucosyl and glucoronyl transferases'
LOC_Os08g31340	-9.45	0.00763	heavy metal-associated domain containing protein, expressed	'metal handling.binding, chelation and storage'
LOC_Os12g36735	-9.44	0.00131	expressed protein	'not assigned.unknown'
LOC_Os01g01290	-9.43	6.63e-10	histone-like transcription factor and archaeal histone, putative, expressed	'RNA.regulation of transcription.CCAAT box binding factor family, HAP5'
LOC_Os01g70730	-9.43	3.11e-10	flowering promoting factor-like 1, putative, expressed	'not assigned.unknown'
LOC_Os05g44570	-9.43	3.68e-06	histidine-containing phosphotransfer protein, putative, expressed	'signalling.phosphorelay'
LOC_Os08g08140	-9.43	7.73e-17	receptor-like kinase, putative, expressed	'signalling.receptor kinases.S-locus glycoprotein like'
LOC_Os07g47640	-9.4	2.69e-23	ultraviolet-B-repressible protein, putative, expressed	'not assigned.unknown'
LOC_Os05g33280	-9.4	8.3e-23	thylakoid lumen protein, putative, expressed	'not assigned.unknown'
LOC_Os04g49430	-9.38	0.00845	ZR1 protein, putative, expressed	'cell.division'
LOC_Os01g11940	-9.37	2.07e-06	osFTL1 FT-Like1 homologous to Flowering Locus T gene; contains Pfam profile PF01161: Phosphatidylethanolamine-binding protein, expressed	'development.unspecified'
LOC_Os09g20684	-9.37	0.0044	SMP-30/Gluconolaconase/LRE-like region containing protein, expressed	'secondary metabolism.N misc.alkaloid-like'
LOC_Os04g46400	-9.36	0.00129	AP2 domain containing protein, expressed	'RNA.regulation of transcription.AP2/EREBP, APETALA2/Ethylene-responsive element binding protein family'
LOC_Os09g32944	-9.36	4.48e-09	OsSPL18 - SBP-box gene family member, expressed	'development.squamosa promoter binding like (SPL)'
LOC_Os06g14030	-9.36	5.57e-14	potassium channel SKOR, putative, expressed	'transport.potassium'
LOC_Os06g49220	-9.35	4.6e-12	peptide transporter, putative, expressed	'transport.peptides and oligopeptides'
LOC_Os08g44300	-9.34	2.6e-21	retrotransposon protein, putative, Ty3-gypsy subclass, expressed	'not assigned.unknown'
LOC_Os02g13710	-9.33333	0.00165	ethylene-responsive transcription factor TINY, putative, expressed	'RNA.regulation of transcription.AP2/EREBP, APETALA2/Ethylene-responsive element binding protein family'
LOC_Os08g27970	-9.33333	0.00165	expressed protein	'not assigned.unknown'
LOC_Os01g39280	-9.32	0.00505	expressed protein	'Co-factor and vitamine metabolism'
LOC_Os12g43340	-9.31	4.02e-22	actin-depolymerizing factor, putative, expressed	'cell.organisation'
LOC_Os06g14350	-9.29	0.000889	caleosin related protein, putative, expressed	'development.unspecified'
LOC_Os05g43880	-9.28	0.00169	gibberellin 2-beta-dioxygenase, putative, expressed	'hormone metabolism.gibberelin.synthesis-degradation.GA2 oxidase'
LOC_Os10g35360	-9.27	0.00415	expressed protein	'not assigned.unknown'
LOC_Os03g25850	-9.25	1.36e-22	expressed protein	'not assigned.unknown'
LOC_Os01g04510	-9.25	0.000843	expressed protein	'not assigned.unknown'
LOC_Os01g15890	-9.24	0.00977	retrotransposon protein, putative, unclassified, expressed	'not assigned.unknown'
LOC_Os04g58800	-9.24	1.9e-18	ubiquitin-conjugating enzyme, putative, expressed	'protein.degradation.ubiquitin.E2'
LOC_Os08g01100	-9.23	0.00483	HMG1/2, putative, expressed	'RNA.regulation of transcription.Nucleosome/chromatin assembly factor group'
LOC_Os05g43650	-9.23	2.01e-22	expressed protein	'not assigned.unknown'
LOC_Os03g41510	-9.19	2.6e-06	oxidoreductase, aldo/keto reductase family protein, putative, expressed	'minor CHO metabolism.others'
LOC_Os04g48870	-9.19	0.00719	nitrilase-associated protein, putative, expressed	'not assigned.unknown'
LOC_Os03g64030	-9.18	1.46e-05	receptor protein kinase, putative, expressed	'not assigned.unknown'
LOC_Os12g08770	-9.16	9.81e-23	photosystem I reaction center subunit N, chloroplast precursor, putative, expressed	'PS.lightreaction.photosystem I.PSI polypeptide subunits'
LOC_Os01g01100	-9.15	0.00214	retrotransposon protein, putative, Ty3-gypsy subclass, expressed	'not assigned.unknown'
LOC_Os08g41180	-9.14	1.1e-07	MBTB31 - Bric-a-Brac, Tramtrack, Broad Complex BTB domain with Meprin and TRAF Homology MATH domain, expressed	'protein.degradation.ubiquitin.E3.BTB/POZ Cullin3.BTB/POZ'
LOC_Os03g50310	-9.13	4.02e-22	CCT/B-box zinc finger protein, putative, expressed	'RNA.regulation of transcription.C2C2(Zn) CO-like, Constans-like zinc finger family'
LOC_Os12g19470	-9.13	2.73e-13	ribulose bisphosphate carboxylase small chain, chloroplast precursor, putative, expressed	'PS.calvin cycle.rubisco small subunit'
LOC_Os08g41400	-9.12	1.28e-18	expressed protein	'not assigned.unknown'
LOC_Os05g50340	-9.11	4.01e-21	MYB family transcription factor, putative, expressed	'RNA.regulation of transcription.MYB-related transcription factor family'
LOC_Os01g59350	-9.1	1.21e-05	transcription factor, putative, expressed	'RNA.regulation of transcription.bZIP transcription factor family'
LOC_Os04g08060	-9.1	5.46e-05	ZOS4-03 - C2H2 zinc finger protein, expressed	'not assigned.unknown'
LOC_Os06g14670	-9.08	2.3e-06	ODORANT1, putative, expressed	'RNA.regulation of transcription.MYB domain transcription factor family'
LOC_Os05g01530	-9.07	3.48e-22	expressed protein	'not assigned.unknown'
LOC_Os09g27540	-9.05	0.0121	C2 domain containing protein, expressed	'amino acid metabolism.synthesis.aromatic aa.tryptophan'
LOC_Os02g57020	-9.03	3.07e-22	YCF37, putative, expressed	'not assigned.unknown'
LOC_Os05g30220	-9.02	8.75e-06	disease resistance RPP13-like protein 1, putative, expressed	'stress.biotic.PR-proteins'
LOC_Os04g25370	-9	0.000207	cytokinin-O-glucosyltransferase 2, putative, expressed	'misc.UDP glucosyl and glucoronyl transferases'
LOC_Os11g14080	-9	0.00275	heparan-alpha-glucosaminide N-acetyltransferase, putative, expressed	'not assigned.unknown'
LOC_Os01g64960	-8.99	3.77e-22	chlorophyll A-B binding protein, putative, expressed	'PS.lightreaction.photosystem II.PSII polypeptide subunits'
LOC_Os01g20830	-8.99	4.13e-12	heavy metal-associated domain containing protein, expressed	'transport.metal'
LOC_Os02g13350	-8.98	2.11e-05	hydrolase, NUDIX family, domain containing protein, expressed	'nucleotide metabolism.salvage.NUDIX hydrolases'
LOC_Os01g73430	-8.98	1.81e-05	RNA polymerase IV largest subunit, putative, expressed	'RNA.transcription'
LOC_Os11g47000	-8.98	8.44e-12	receptor-like protein kinase precursor, putative, expressed	'signalling.receptor kinases.leucine rich repeat XI'
LOC_Os07g39000	-8.97	0.00182	expressed protein	'not assigned.unknown'
LOC_Os01g02190	-8.96333	0.00742	aquaporin protein, putative, expressed	'transport.Major Intrinsic Proteins.NIP'
LOC_Os03g51930	-8.96	0.00368	expressed protein	'not assigned.unknown'
LOC_Os06g02840	-8.96	0.00124	expressed protein	'not assigned.unknown'
LOC_Os06g19430	-8.95	3.99e-08	expressed protein	'not assigned.unknown'
LOC_Os12g09300	-8.92	3.02e-09	amino acid transporter, putative, expressed	'transport.amino acids'
LOC_Os07g38550	-8.9	0.000467	expressed protein	'not assigned.unknown'
LOC_Os06g06560	-8.89	7.82e-22	starch synthase, putative, expressed	'major CHO metabolism.synthesis.starch.starch synthase'
LOC_Os12g05020	-8.87	0.00748	jasmonate-induced protein, putative, expressed	'not assigned.unknown'
LOC_Os07g40940	-8.86	5.03e-08	X8 domain containing protein, expressed	'misc.beta 1,3 glucan hydrolases'
LOC_Os03g56869	-8.86	4.79e-20	ribose-5-phosphate isomerase A, putative, expressed	'OPP.non-reductive PP.ribose 5-phosphate isomerase'
LOC_Os02g46030	-8.85	2.58e-06	MYB family transcription factor, putative, expressed	'RNA.regulation of transcription.MYB-related transcription factor family'
LOC_Os03g20500	-8.85	2.47e-10	OsFBX82 - F-box domain containing protein, expressed	'protein.degradation.ubiquitin.E3.SCF.FBOX'
LOC_Os06g13830	-8.84	1.9e-12	endoglucanase, putative, expressed	'misc.gluco-, galacto- and mannosidases.endoglucanase'
LOC_Os07g46420	-8.84	6e-21	expressed protein	'not assigned.unknown'
LOC_Os06g12320	-8.83	1.23e-17	transmembrane amino acid transporter protein, putative, expressed	'transport.amino acids'
LOC_Os02g49160	-8.82	0.0135	OsIAA8 - Auxin-responsive Aux/IAA gene family member, expressed	'RNA.regulation of transcription.Aux/IAA family'
LOC_Os03g32490	-8.82	7.47e-22	DUF1230 domain containing protein, expressed	'not assigned.unknown'
LOC_Os03g46300	-8.82	5.17e-08	expressed protein	'not assigned.unknown'
LOC_Os11g25110	-8.81	5.74e-06	tropinone reductase 2, putative, expressed	'misc.short chain dehydrogenase/reductase (SDR)'
LOC_Os04g33200	-8.81	0.000448	heparan-alpha-glucosaminide N-acetyltransferase, putative, expressed	'not assigned.unknown'
LOC_Os07g32630	-8.8	7.79e-21	UDP-glucoronosyl and UDP-glucosyl transferase domain containing protein, expressed	'misc.UDP glucosyl and glucoronyl transferases'
LOC_Os06g09900	-8.8	1.77e-21	expressed protein	'not assigned.unknown'
LOC_Os01g27140	-8.8	1.18e-17	OsGrx_C7 - glutaredoxin subgroup III, expressed	'redox.glutaredoxins'
LOC_Os06g44260	-8.79	0.000446	synthase, putative, expressed	'cell wall.precursor synthesis.GER'
LOC_Os07g10495	-8.79	1.19e-07	expressed protein	'not assigned.unknown'
LOC_Os03g24160	-8.79	1.86e-19	phosphatidylinositol-4-phosphate 5-kinase, putative, expressed	'signalling.phosphinositides.phosphatidylinositol-4-phosphate 5-kinase'
LOC_Os12g43570	-8.78333	0.00291	expressed protein	'not assigned.unknown'
LOC_Os03g18070	-8.78	8.3e-21	omega-3 fatty acid desaturase, chloroplast precursor, putative, expressed	'lipid metabolism.FA desaturation.omega 3 desaturase'
LOC_Os03g55530	-8.77	7.21e-14	HLS, putative, expressed	'misc.GCN5-related N-acetyltransferase'
LOC_Os03g12700	-8.77	1.74e-14	expressed protein	'not assigned.unknown'
LOC_Os08g15264	-8.77	0.00993	conserved hypothetical protein	'not assigned.unknown'
LOC_Os09g19229	-8.75	0.000114	protein kinase domain containing protein, expressed	'signalling.receptor kinases.misc'
LOC_Os03g25869	-8.74	1.6e-18	amino acid permease family protein, putative, expressed	'transport.amino acids'
LOC_Os07g48490	-8.72	6.88e-11	stress responsive protein, putative, expressed	'not assigned.unknown'
LOC_Os01g62584	-8.72	0.00924	peptidase aspartic family protein, putative, expressed	'not assigned.unknown'
LOC_Os05g50750	-8.72	1.44e-05	AAA family ATPase, putative, expressed	'protein.degradation.AAA type'
LOC_Os09g14800	-8.72	0.00437	transposon protein, putative, unclassified, expressed	'RNA.transcription'
LOC_Os01g53370	-8.71	0.00325	anthocyanidin 5,3-O-glucosyltransferase, putative, expressed	'misc.UDP glucosyl and glucoronyl transferases'
LOC_Os02g10630	-8.71	0.00875	GRAM and C2 domains containing protein, putative, expressed	'protein.degradation.ubiquitin.E3.RING'
LOC_Os05g32270	-8.7	0.00597	AP2 domain containing protein, expressed	'RNA.regulation of transcription.AP2/EREBP, APETALA2/Ethylene-responsive element binding protein family'
LOC_Os12g08220	-8.7	7.6e-21	histone deacetylase, putative, expressed	'RNA.regulation of transcription.HDA'
LOC_Os02g49680	-8.69	1.16e-21	arsenate reductase, putative, expressed	'misc.rhodanese'
LOC_Os03g21480	-8.68	0.00952	HAD superfamily phosphatase, putative, expressed	'misc.acid and other phosphatases'
LOC_Os12g03180	-8.68	3.29e-12	Mad3/BUB1 homology region 1 domain containing protein, expressed	'protein.postranslational modification'
LOC_Os12g05660	-8.67	0.00107	dual specificity protein phosphatase, putative, expressed	'not assigned.unknown'
LOC_Os12g43660	-8.67	7.91e-19	receptor-like protein kinase HAIKU2 precursor, putative, expressed	'signalling.receptor kinases.leucine rich repeat XI'
LOC_Os12g44100	-8.67	4.37e-12	peptide transporter PTR2, putative, expressed	'transport.peptides and oligopeptides'
LOC_Os05g32970	-8.66	4.69e-14	expressed protein	'not assigned.unknown'
LOC_Os01g01110	-8.66	1.39e-05	expressed protein	'signalling.receptor kinases.leucine rich repeat XI'
LOC_Os04g47860	-8.64	2.14e-06	ZOS4-11 - C2H2 zinc finger protein, expressed	'not assigned.unknown'
LOC_Os05g31750	-8.63	6.45e-20	annexin, putative, expressed	'cell.organisation'
LOC_Os05g33840	-8.63	8.65e-06	transketolase, putative, expressed	'secondary metabolism.isoprenoids.non-mevalonate pathway.DXS'
LOC_Os07g23150	-8.62	7.61e-18	transferase family protein, putative, expressed	'secondary metabolism.flavonoids.anthocyanins.anthocyanin 5-aromatic acyltransferase'
LOC_Os08g07740	-8.61	1.74e-10	histone-like transcription factor and archaeal histone, putative, expressed	'RNA.regulation of transcription.CCAAT box binding factor family, HAP3'
LOC_Os07g10530	-8.61	0.00954	carboxyl-terminal peptidase, putative, expressed	'protein.degradation'
LOC_Os02g11665	-8.6	0.00475	transposon protein, putative, unclassified, expressed	'not assigned.unknown'
LOC_Os02g33030	-8.59	2.68e-15	bifunctional monodehydroascorbate reductase and carbonic anhydrasenectarin-3 precursor, putative, expressed	'TCA / org. transformation.carbonic anhydrases'
LOC_Os01g17170	-8.59	2.95e-10	magnesium-protoporphyrin IX monomethyl ester cyclase,chloroplast precursor, putative, expressed	'tetrapyrrole synthesis.magnesium-protoporphyrin IX monomethyl ester (oxidative) cyclase'
LOC_Os05g43340	-8.58	4.99e-05	retrotransposon protein, putative, unclassified, expressed	'not assigned.unknown'
LOC_Os03g19720	-8.58	3.99e-08	EF hand family protein, putative, expressed	'signalling.calcium'
LOC_Os12g01530	-8.56	0.00183	ferritin-1, chloroplast precursor, putative, expressed	'metal handling.binding, chelation and storage'
LOC_Os01g13390	-8.56	1.86e-21	expressed protein	'not assigned.unknown'
LOC_Os05g10730	-8.56	4.25e-13	ABC transporter, ATP-binding protein, putative, expressed	'transport.ABC transporters and multidrug resistance systems'
LOC_Os05g36310	-8.55	0.000435	zinc finger, C3HC4 type domain containing protein, expressed	'protein.degradation.ubiquitin.E3.RING'
LOC_Os05g01120	-8.54	1.61e-15	cytochrome P450, putative, expressed	'misc.cytochrome P450'
LOC_Os05g44300	-8.54	2.32e-17	plant-specific domain TIGR01615 family protein, expressed	'not assigned.unknown'
LOC_Os11g20384	-8.54	1.27e-15	SacI homology domain containing protein, expressed	'signalling.phosphinositides'
LOC_Os11g47970	-8.51	3.68e-21	AAA-type ATPase family protein, putative, expressed	'PS.calvin cycle.rubisco interacting'
LOC_Os04g52260	-8.51	1.08e-05	LTPL124 - Protease inhibitor/seed storage/LTP family protein precursor, expressed	'not assigned.unknown'
LOC_Os02g01130	-8.51	5.17e-07	expressed protein	'not assigned.unknown'
LOC_Os01g60730	-8.51	6.62e-07	RING-H2 finger protein, putative, expressed	'protein.degradation.ubiquitin.E3.RING'
LOC_Os04g16680	-8.51	2.83e-21	fructose-1,6-bisphosphatase, putative, expressed	'PS.calvin cycle.seduheptulose bisphosphatase'
LOC_Os04g37990	-8.51	8.59e-07	transporter family protein, putative, expressed	'transport.sugars'
LOC_Os01g74410	-8.49667	0.00446	MYB family transcription factor, putative, expressed	'RNA.regulation of transcription.MYB domain transcription factor family'
LOC_Os03g24560	-8.49	2.04e-07	ompA/MotB, putative, expressed	'not assigned.unknown'
LOC_Os06g21590	-8.48	0.0135	chlorophyll A-B binding protein, putative, expressed	'PS.lightreaction.photosystem II.LHC-II'
LOC_Os01g65610	-8.47	0.00274	expressed protein	'not assigned.unknown'
LOC_Os08g33820	-8.46	1.79e-05	chlorophyll A-B binding protein, putative, expressed	'PS.lightreaction.photosystem II.LHC-II'
LOC_Os02g47920	-8.45	0.000318	ZOS2-16 - C2H2 zinc finger protein, expressed	'DNA.unspecified'
LOC_Os06g47220	-8.44	1.06e-16	expressed protein	'not assigned.unknown'
LOC_Os03g36130	-8.43	0.00344	retrotransposon protein, putative, unclassified, expressed	'not assigned.unknown'
LOC_Os02g41800	-8.42	0.00864	auxin response factor, putative, expressed	'RNA.regulation of transcription.ARF, Auxin Response Factor family'
LOC_Os01g51410	-8.42	5.55e-21	glycine dehydrogenase, putative, expressed	'amino acid metabolism.degradation.serine-glycine-cysteine group.glycine'
LOC_Os09g23725	-8.42	0.0144	expressed protein	'not assigned.unknown'
LOC_Os02g06180	-8.42	3.12e-12	phytosulfokine receptor precursor, putative, expressed	'signalling.receptor kinases.leucine rich repeat XI'
LOC_Os03g19200	-8.42	3.75e-09	DNAJ heat shock N-terminal domain-containing protein, putative, expressed	'stress.abiotic.heat'
LOC_Os09g17370	-8.41	0.00614	retrotransposon protein, putative, unclassified, expressed	'not assigned.unknown'
LOC_Os05g50940	-8.41	0.00301	expressed protein	'not assigned.unknown'
LOC_Os01g63280	-8.40333	0.00319	tyrosine protein kinase domain containing protein, putative, expressed	'protein.postranslational modification.kinase.receptor like cytoplasmatic kinase VII'
LOC_Os11g05550	-8.4	6.19e-16	expressed protein	'not assigned.unknown'
LOC_Os09g09944	-8.4	1.98e-13	expressed protein	'not assigned.unknown'
LOC_Os02g34990	-8.39	4.99e-16	ACT domain containing protein, putative, expressed	'amino acid metabolism.misc'
LOC_Os03g62860	-8.39	0.0148	glucan endo-1,3-beta-glucosidase precursor, putative, expressed	'misc.beta 1,3 glucan hydrolases.glucan endo-1,3-beta-glucosidase'
LOC_Os05g41950	-8.39	2.08e-19	protein kinase, putative, expressed	'protein.postranslational modification.kinase.receptor like cytoplasmatic kinase VII'
LOC_Os07g32560	-8.37	5.48e-21	ATP-dependent protease, putative, expressed	'protein.degradation'
LOC_Os02g19640	-8.36	0.00918	IQ calmodulin-binding motif family protein, putative, expressed	'not assigned.unknown'
LOC_Os11g36170	-8.36	4.98e-16	expressed protein	'not assigned.unknown'
LOC_Os02g04680	-8.34	1.09e-09	OsSPL3 - SBP-box gene family member, expressed	'development.squamosa promoter binding like (SPL)'
LOC_Os05g02250	-8.34	1.66e-20	expressed protein	'not assigned.unknown'
LOC_Os01g53100	-8.34	0.00436	ubiquitin family protein, putative, expressed	'not assigned.unknown'
LOC_Os10g40830	-8.34	8.07e-08	metalloendoproteinase 1 precursor, putative, expressed	'protein.degradation.metalloprotease'
LOC_Os07g18874	-8.34	1.22e-17	white-brown complex homolog protein 11, putative, expressed	'transport.ABC transporters and multidrug resistance systems'
LOC_Os01g32840	-8.33	0.000425	expressed protein	'not assigned.unknown'
LOC_Os09g36220	-8.31333	0.00404	response regulator receiver domain containing protein, expressed	'RNA.regulation of transcription.Psudo ARR transcription factor family'
LOC_Os01g13530	-8.3	0.000199	ABIL2, putative, expressed	'cell.organisation'
LOC_Os04g36720	-8.29	6.92e-21	ferric-chelate reductase, putative, expressed	'metal handling.acquisition'
LOC_Os05g35470	-8.29	1.85e-20	dienelactone hydrolase family protein, expressed	'misc.misc2'
LOC_Os12g07890	-8.29	2.28e-05	expressed protein	'not assigned.unknown'
LOC_Os07g37030	-8.29	3.31e-21	cytochrome b6-f complex iron-sulfur subunit, chloroplast precursor, putative, expressed	'PS.lightreaction.cytochrome b6/f.iron sulfur subunit'
LOC_Os09g24590	-8.28	5.25e-06	expressed protein	'not assigned.unknown'
LOC_Os12g05550	-8.27	1.93e-15	sialyltransferase family domain containing protein, expressed	'protein.glycosylation'
LOC_Os04g12060	-8.26	1.55e-09	retrotransposon protein, putative, unclassified, expressed	'signalling.receptor kinases.misc'
LOC_Os11g45090	-8.25	0.00992	NB-ARC domain containing protein, expressed	'stress.biotic.PR-proteins'
LOC_Os11g30140	-8.23667	0.00335	retrotransposon protein, putative, Ty3-gypsy subclass, expressed	'not assigned.unknown'
LOC_Os05g11650	-8.23	0.00293	GIL1, putative, expressed	'development.unspecified'
LOC_Os02g09710	-8.22	0.00413	expressed protein	'not assigned.unknown'
LOC_Os02g03750	-8.21	2.25e-05	polygalacturonase, putative, expressed	'cell wall.degradation.pectate lyases and polygalacturonases'
LOC_Os03g63970	-8.21	0.00334	gibberellin 20 oxidase 1, putative, expressed	'hormone metabolism.gibberelin.synthesis-degradation.GA20 oxidase'
LOC_Os01g10950	-8.21	0.00169	peptide-N4-asparagine amidase A, putative, expressed	'not assigned.unknown'
LOC_Os03g64020	-8.2	3.4e-09	expressed protein	'PS.lightreaction.cyclic electron flow-chlororespiration'
LOC_Os06g15400	-8.19	9.06e-21	expressed protein	'not assigned.unknown'
LOC_Os11g42500	-8.18	0.000142	dirigent, putative, expressed	'stress.biotic.PR-proteins'
LOC_Os04g39140	-8.17	6.73e-20	acetyltransferase, GNAT family, putative, expressed	'misc.GCN5-related N-acetyltransferase'
LOC_Os02g53020	-8.17	0.00488	transposon protein, putative, CACTA, En/Spm sub-class, expressed	'not assigned.unknown'
LOC_Os03g62610	-8.14	5.19e-20	RNA-binding protein containing a PIN domain, putative, expressed	'not assigned.unknown'
LOC_Os10g29240	-8.14	9.24e-13	expressed protein	'not assigned.unknown'
LOC_Os01g01190	-8.13	0.0141	phosphoesterase family protein, putative, expressed	'lipid metabolism.lipid degradation.lysophospholipases.phosphoinositide phospholipase C'
LOC_Os12g13300	-8.13	2.18e-08	expressed protein	'signalling.receptor kinases.leucine rich repeat III'
LOC_Os07g27980	-8.12667	0.00422	BBTI10 - Bowman-Birk type bran trypsin inhibitor precursor, expressed	'not assigned.unknown'
LOC_Os09g37620	-8.12	0.00985	flavin-containing monooxygenase family protein, putative, expressed	'misc.oxidases - copper, flavone etc.'
LOC_Os06g02680	-8.12	9.15e-07	expressed protein	'not assigned.unknown'
LOC_Os08g01780	-8.11	4.41e-18	OsIAA25 - Auxin-responsive Aux/IAA gene family member, expressed	'RNA.regulation of transcription.Aux/IAA family'
LOC_Os08g38020	-8.11	3.55e-08	bZIP transcription factor domain containing protein, expressed	'not assigned.unknown'
LOC_Os06g15630	-8.11	1.8e-06	retrotransposon protein, putative, unclassified, expressed	'not assigned.unknown'
LOC_Os03g14710	-8.11	3.58e-08	protein kinase, putative, expressed	'protein.postranslational modification.kinase.receptor like cytoplasmatic kinase VII'
LOC_Os02g10350	-8.1	1.5e-20	MLO domain containing protein, putative, expressed	'stress.biotic.signalling.MLO-like'
LOC_Os02g21750	-8.1	5.47e-10	MDR-like ABC transporter, putative, expressed	'transport.ABC transporters and multidrug resistance systems'
LOC_Os02g39650	-8.09	3.37e-05	expressed protein	'not assigned.unknown'
LOC_Os08g24260	-8.09	6.96e-06	retrotransposon protein, putative, Ty3-gypsy subclass, expressed	'not assigned.unknown'
LOC_Os02g06550	-8.09	0.000514	retrotransposon, putative, centromere-specific	'not assigned.unknown'
LOC_Os01g14410	-8.09	0.0149	early light-induced protein, chloroplast precursor, putative, expressed	'signalling.light'
LOC_Os02g12790	-8.08	8.73e-20	GATA zinc finger domain containing protein, expressed	'RNA.regulation of transcription.C2C2(Zn) GATA transcription factor family'
LOC_Os02g51070	-8.08	2.66e-20	starch synthase, putative, expressed	'major CHO metabolism.synthesis.starch.starch synthase'
LOC_Os10g29320	-8.07	4.94e-06	speckle-type POZ protein, putative, expressed	'protein.degradation.ubiquitin.E3.BTB/POZ Cullin3.BTB/POZ'
LOC_Os03g04710	-8.07	0.000241	expressed protein	'not assigned.unknown'
LOC_Os05g05550	-8.07	3.04e-07	expressed protein	'not assigned.unknown'
LOC_Os03g14910	-8.06	3.6e-19	expressed protein	'not assigned.unknown'
LOC_Os02g54830	-8.06	0.00263	RING-H2 finger protein, putative, expressed	'protein.degradation.ubiquitin.E3.RING'
LOC_Os04g55800	-8.05	2.02e-15	sulfate transporter, putative, expressed	'transport.sulphate'
LOC_Os02g35320	-8.04	0.000205	expressed protein	'misc.oxidases - copper, flavone etc.'
LOC_Os01g28000	-8.03	0.00535	retrotransposon protein, putative, Ty3-gypsy subclass, expressed	'misc.invertase/pectin methylesterase inhibitor family protein'
LOC_Os04g36062	-8.03	5.02e-18	expressed protein	'not assigned.unknown'
LOC_Os02g52934	-8.02667	0.00535	expressed protein	'not assigned.unknown'
LOC_Os08g37040	-8.02	2.39e-11	gibberellin receptor GID1L2, putative, expressed	'Biodegradation of Xenobiotics'
LOC_Os03g58480	-8.02	1.44e-06	seed specific protein Bn15D14A, putative, expressed	'cell.organisation'
LOC_Os08g44410	-8.01	1.64e-05	harpin-induced protein 1 domain containing protein, expressed	'development.late embryogenesis abundant'
LOC_Os02g51470	-8.01	1.66e-11	ATP synthase F1, delta subunit family protein, putative, expressed	'PS.lightreaction.ATP synthase.delta chain'
LOC_Os02g39570	-8	0.000228	ACT domain containing protein, expressed	'amino acid metabolism.synthesis.branched chain group.common.acetolactate synthase'
LOC_Os06g06920	-8	8.3e-11	S-locus-like receptor protein kinase, putative, expressed	'protein.postranslational modification.kinase.receptor like cytoplasmatic kinase VII'
LOC_Os06g03970	-8	0.0131	receptor-like protein kinase 5 precursor, putative, expressed	'signalling.receptor kinases.leucine rich repeat XI'
LOC_Os08g37250	-7.99	5.42e-10	patatin, putative, expressed	'development.storage proteins'
LOC_Os11g26890	-7.99	1.08e-08	expressed protein	'not assigned.unknown'
LOC_Os08g39430	-7.99	3.75e-19	thylakoid lumenal 19 kDa protein, chloroplast precursor, putative, expressed	'PS.lightreaction.photosystem II.PSII polypeptide subunits'
LOC_Os03g55260	-7.97	3.43e-05	cytochrome P450, putative, expressed	'misc.cytochrome P450'
LOC_Os07g23550	-7.97	1.19e-05	expressed protein	'not assigned.unknown'
LOC_Os10g04750	-7.97	0.000627	OsFBX362 - F-box domain containing protein, expressed	'not assigned.unknown'
LOC_Os06g18670	-7.96	1.3e-05	anthocyanidin 3-O-glucosyltransferase, putative, expressed	'misc.UDP glucosyl and glucoronyl transferases'
LOC_Os08g02210	-7.96	2.3e-15	expressed protein	'not assigned.unknown'
LOC_Os12g23180	-7.96	4.12e-20	3-beta hydroxysteroid dehydrogenase/isomerase family protein, putative, expressed	'RNA.regulation of transcription.unclassified'
LOC_Os02g55870	-7.95	0.00174	heparanase-like protein precursor, putative, expressed	'not assigned.unknown'
LOC_Os07g23810	-7.95	0.000586	expressed protein	'not assigned.unknown'
LOC_Os04g45490	-7.94	3.35e-16	elongation factor, putative, expressed	'protein.synthesis.elongation'
LOC_Os03g59200	-7.93	2.67e-06	expressed protein	'not assigned.unknown'
LOC_Os03g04550	-7.93	7.1e-06	expressed protein	'not assigned.unknown'
LOC_Os11g10300	-7.93	1.32e-10	OsFBX415 - F-box domain containing protein, expressed	'not assigned.unknown'
LOC_Os04g24140	-7.93	4.48e-20	ribose-5-phosphate isomerase A, putative, expressed	'OPP.non-reductive PP.ribose 5-phosphate isomerase'
LOC_Os03g62170	-7.92	6.03e-14	cyclase/dehydrase family protein, expressed	'not assigned.unknown'
LOC_Os07g04840	-7.92	1.81e-20	PsbP, putative, expressed	'PS.lightreaction.photosystem II.PSII polypeptide subunits'
LOC_Os04g53030	-7.91	3.07e-14	NBS-LRR disease resistance protein, putative, expressed	'stress.biotic.PR-proteins'
LOC_Os03g18260	-7.9	0.00633	expressed protein	'not assigned.unknown'
LOC_Os11g10990	-7.9	1.93e-20	heat shock protein DnaJ, putative, expressed	'not assigned.unknown'
LOC_Os03g62780	-7.9	1.4e-10	S1 RNA binding domain containing protein, expressed	'RNA.regulation of transcription.HSF,Heat-shock transcription factor family'
LOC_Os12g29530	-7.9	2.3e-09	transposon protein, putative, unclassified, expressed	'RNA.regulation of transcription.unclassified'
LOC_Os02g47560	-7.89	3.44e-12	DNA-binding protein, putative, expressed	'DNA.synthesis/chromatin structure'
LOC_Os10g23110	-7.88	0.000742	retrotransposon protein, putative, unclassified, expressed	'DNA.unspecified'
LOC_Os05g11310	-7.88	0.00185	expressed protein	'not assigned.unknown'
LOC_Os04g53920	-7.88	0.000835	leucoanthocyanidin reductase, putative, expressed	'secondary metabolism.flavonoids.dihydroflavonols'
LOC_Os10g21396	-7.87	3.33e-09	NADPH-dependent oxidoreductase, putative, expressed	'PS.lightreaction.cyclic electron flow-chlororespiration'
LOC_Os05g34630	-7.86	5.26e-20	hydrolase, alpha/beta fold family domain containing protein, expressed	'DNA.repair'
LOC_Os10g25430	-7.85	1.24e-19	Ser/Thr protein phosphatase family protein, putative, expressed	'misc.calcineurin-like phosphoesterase family protein'
LOC_Os04g16748	-7.85	0.000415	ATP synthase B chain, putative, expressed	'PS.lightreaction.ATP synthase.subunit B (ATPF)'
LOC_Os08g40160	-7.85	8.64e-20	thylakoid lumen protein, chloroplast precursor, putative, expressed	'PS.lightreaction.photosystem II.PSII polypeptide subunits'
LOC_Os01g74550	-7.84667	0.0056	transposon protein, putative, unclassified, expressed	'signalling.receptor kinases.misc'
LOC_Os08g14960	-7.84333	0.0056	receptor-like protein kinase precursor, putative, expressed	'signalling.receptor kinases.leucine rich repeat XI'
LOC_Os01g53160	-7.84	0.00618	DUF623 domain containing protein, expressed	'not assigned.unknown'
LOC_Os05g32420	-7.84	2.34e-16	expressed protein	'not assigned.unknown'
LOC_Os01g60830	-7.83	1.06e-07	expressed protein	'not assigned.unknown'
LOC_Os07g26140	-7.83	0.00515	transposon protein, putative, unclassified, expressed	'not assigned.unknown'
LOC_Os01g49910	-7.83	0.00084	expressed protein	'signalling.receptor kinases.misc'
LOC_Os07g37310	-7.82	8.97e-11	uncharacterized secreted protein, putative, expressed	'not assigned.unknown'
LOC_Os04g46079	-7.82	6.06e-14	ELMO/CED-12 family protein, putative, expressed	'not assigned.unknown'
LOC_Os10g21860	-7.81	0.00167	expressed protein	'not assigned.unknown'
LOC_Os01g60810	-7.8	2.31e-13	DUF623 domain containing protein, expressed	'development.unspecified'
LOC_Os05g18446	-7.8	8.19e-05	retrotransposon protein, putative, Ty3-gypsy subclass, expressed	'not assigned.unknown'
LOC_Os01g52170	-7.79	1.18e-19	expressed protein	'protein.assembly and cofactor ligation'
LOC_Os11g16550	-7.79	5.7e-20	uncharacterized protein ycf53, putative, expressed	'tetrapyrrole synthesis.regulation'
LOC_Os05g49350	-7.78	7.76e-15	DUF1645 domain containing protein, putative, expressed	'not assigned.unknown'
LOC_Os02g06140	-7.78	0.000308	retrotransposon protein, putative, unclassified, expressed	'stress.biotic.PR-proteins'
LOC_Os03g58870	-7.77	0.0137	expressed protein	'not assigned.unknown'
LOC_Os03g41330	-7.76	1.34e-15	DUF260 domain containing protein, putative, expressed	'RNA.regulation of transcription.AS2,Lateral Organ Boundaries Gene Family'
LOC_Os01g19610	-7.74	2.07e-17	plant protein of unknown function domain containing protein, expressed	'not assigned.unknown'
LOC_Os04g47990	-7.73	0.00382	dof zinc finger domain containing protein, putative, expressed	'RNA.regulation of transcription.C2C2(Zn) DOF zinc finger family'
LOC_Os01g56680	-7.73	5.59e-15	photosystem II reaction center W protein, chloroplast precursor, putative, expressed	'not assigned.unknown'
LOC_Os01g53020	-7.72	1.69e-19	heat shock protein DnaJ, putative, expressed	'stress.abiotic.heat'
LOC_Os10g35930	-7.71	1.56e-15	OsPLIM2c - LIM domain protein, putative actin-binding protein and transcription factor, expressed	'development.unspecified'
LOC_Os01g08440	-7.7	0.00197	UDP-glucoronosyl and UDP-glucosyl transferase domain containing protein, expressed	'misc.UDP glucosyl and glucoronyl transferases'
LOC_Os03g11110	-7.69	3.01e-09	zinc finger family protein, putative, expressed	'RNA.regulation of transcription.unclassified'
LOC_Os05g32760	-7.67	1.1e-05	BZIP protein, putative, expressed	'RNA.regulation of transcription.bZIP transcription factor family'
LOC_Os09g24820	-7.66	4.67e-19	ZF-HD protein dimerisation region containing protein, expressed	'RNA.regulation of transcription.zf-HD'
LOC_Os06g49750	-7.66	1.77e-11	kelch motif family protein, expressed	'protein.degradation.ubiquitin.E3.SCF.FBOX'
LOC_Os12g03070	-7.65	7.76e-17	FHA domain containing protein, putative, expressed	'not assigned.unknown'
LOC_Os10g21190	-7.65	0.00026	expressed protein	'not assigned.unknown'
LOC_Os06g05355	-7.64	1.06e-10	expressed protein	'not assigned.unknown'
LOC_Os04g41560	-7.64	2.03e-19	B-box zinc finger family protein, putative, expressed	'RNA.regulation of transcription.C2C2(Zn) CO-like, Constans-like zinc finger family'
LOC_Os03g25500	-7.63	4.76e-15	cytochrome P450 72A1, putative, expressed	'misc.cytochrome P450'
LOC_Os04g32150	-7.63	1.11e-18	amidohydrolase family protein, expressed	'not assigned.unknown'
LOC_Os01g63880	-7.63	3.45e-08	expressed protein	'not assigned.unknown'
LOC_Os07g08160	-7.63	0.000219	early light-induced protein, chloroplast precursor, putative, expressed	'signalling.light'
LOC_Os07g01020	-7.62	1.07e-11	SOR/SNZ family protein, putative, expressed	'Co-factor and vitamine metabolism'
LOC_Os01g55570	-7.62	1.86e-05	expressed protein	'not assigned.unknown'
LOC_Os05g32460	-7.62	1.68e-05	VQ domain containing protein, putative, expressed	'not assigned.unknown'
LOC_Os04g31870	-7.6	7.15e-13	expressed protein	'not assigned.unknown'
LOC_Os08g08850	-7.6	5.39e-07	carotenoid synthesis regulator CarF, putative, expressed	'not assigned.unknown'
LOC_Os12g44150	-7.6	7.58e-17	plasma membrane ATPase, putative, expressed	'transport.p- and v-ATPases'
LOC_Os01g04900	-7.57	0.000519	peptidase M50 family protein, putative, expressed	'protein.degradation'
LOC_Os08g10020	-7.56	1.57e-08	photosystem II 10 kDa polypeptide, chloroplast precursor, putative, expressed	'PS.lightreaction.photosystem II.PSII polypeptide subunits'
LOC_Os06g40170	-7.55	1.33e-07	phospholipase D, putative, expressed	'lipid metabolism.lipid degradation.lysophospholipases.phospholipase D'
LOC_Os02g47744	-7.53	8.59e-06	MYB family transcription factor, putative, expressed	'not assigned.unknown'
LOC_Os01g36580	-7.53	1.24e-11	auxin-induced protein 5NG4, putative, expressed	'development.unspecified'
LOC_Os05g40960	-7.52	5.25e-05	Myb transcription factor, putative, expressed	'RNA.regulation of transcription.G2-like transcription factor family, GARP'
LOC_Os01g65880	-7.52	0.000384	nodulin MtN3 family protein, putative, expressed	'development.unspecified'
LOC_Os02g37654	-7.51	4.96e-07	lecithin:cholesterol acyltransferase, putative, expressed	'lipid metabolism.'exotics' (steroids, squalene etc).phosphatidylcholinesterol O-acyltransferase'
LOC_Os07g46710	-7.5	0.00512	expressed protein	'not assigned.unknown'
LOC_Os03g53300	-7.5	3.27e-18	expressed protein	'not assigned.unknown'
LOC_Os08g42430	-7.5	1.66e-07	membrane associated DUF588 domain containing protein, putative, expressed	'not assigned.unknown'
LOC_Os02g32380	-7.49	9.79e-07	expressed protein	'not assigned.unknown'
LOC_Os01g08310	-7.49	6.24e-08	serine/threonine protein phosphatase 2A 59 kDa regulatory subunit Bgamma isoform, putative, expressed	'protein.postranslational modification'
LOC_Os03g17070	-7.49	1.7e-19	ATP synthase B chain, chloroplast precursor, putative, expressed	'PS.lightreaction.ATP synthase.subunit B_ (ATPX)'
LOC_Os04g12080	-7.49	1.56e-17	TKL_IRAK_DUF26-lc.7 - DUF26 kinases have homology to DUF26 containing loci, expressed	'signalling.receptor kinases.S-locus glycoprotein like'
LOC_Os09g34100	-7.48	6.81e-19	metallo-beta-lactamase family protein, putative, expressed	'Biodegradation of Xenobiotics.hydroxyacylglutathione hydrolase'
LOC_Os02g17330	-7.48	1.27e-14	aminotransferase domain containing protein, putative, expressed	'misc.aminotransferases.aminotransferase class IV family protein'
LOC_Os06g06290	-7.48	1.4e-18	GDSL-like lipase/acylhydrolase, putative, expressed	'misc.GDSL-motif lipase'
LOC_Os03g08530	-7.47	0.00616	aminotransferase, classes I and II, domain containing protein, expressed	'amino acid metabolism.synthesis.central amino acid metabolism.alanine.alanine aminotransferase'
LOC_Os07g22930	-7.47	4.31e-18	starch synthase, putative, expressed	'major CHO metabolism.synthesis.starch.starch synthase'
LOC_Os03g38730	-7.47	2.64e-15	peroxisomal membrane protein, putative, expressed	'not assigned.unknown'
LOC_Os12g29480	-7.47	1.43e-09	SAM domain containing protein, putative, expressed	'not assigned.unknown'
LOC_Os01g74300	-7.46	2.82e-19	metallothionein, putative, expressed	'not assigned.unknown'
LOC_Os02g53400	-7.46	1.67e-09	thioredoxin, putative, expressed	'redox.thioredoxin'
LOC_Os08g02070	-7.45	0.000729	OsMADS26 - MADS-box family gene with MIKCc type-box, expressed	'RNA.regulation of transcription.MADS box transcription factor family'
LOC_Os07g23540	-7.45	3.44e-17	retrotransposon protein, putative, unclassified, expressed	'DNA.unspecified'
LOC_Os06g47940	-7.45	1.16e-18	nifU, putative, expressed	'protein.assembly and cofactor ligation'
LOC_Os05g37730	-7.44	7.52e-15	MYB family transcription factor, putative, expressed	'RNA.regulation of transcription.MYB-related transcription factor family'
LOC_Os07g06810	-7.43	0.000129	expressed protein	'not assigned.unknown'
LOC_Os12g31460	-7.42	9.31e-19	heat shock protein DnaJ, putative, expressed	'stress.abiotic.heat'
LOC_Os12g37510	-7.4	1.04e-13	UDP-glucoronosyl and UDP-glucosyl transferase domain containing protein, expressed	'misc.UDP glucosyl and glucoronyl transferases'
LOC_Os06g04980	-7.4	0.00158	OsFBX185 - F-box domain containing protein, expressed	'not assigned.unknown'
LOC_Os04g31120	-7.39	1.86e-06	OsFBK14 - F-box domain and kelch repeat containing protein, expressed	'protein.degradation.ubiquitin.E3.SCF.FBOX'
LOC_Os02g38210	-7.39	5.33e-15	elongation factor Tu, putative, expressed	'protein.synthesis.elongation'
LOC_Os07g43050	-7.39	3.12e-08	RNA recognition motif containing protein, expressed	'RNA.processing.splicing'
LOC_Os06g39080	-7.38	1.52e-06	UDP-glucoronosyl and UDP-glucosyl transferase domain containing protein, expressed	'misc.UDP glucosyl and glucoronyl transferases'
LOC_Os10g28570	-7.38	0.0119	expressed protein	'not assigned.unknown'
LOC_Os02g17340	-7.38	0.00015	expressed protein	'not assigned.unknown'
LOC_Os04g37570	-7.38	0.000284	aspartic proteinase nepenthesin precursor, putative, expressed	'RNA.regulation of transcription.unclassified'
LOC_Os01g11670	-7.37	4.89e-12	OsSCP2 - Putative Serine Carboxypeptidase homologue, expressed	'protein.degradation.serine protease'
LOC_Os02g56200	-7.37	2.25e-15	ELMO/CED-12 family protein, putative, expressed	'transport.ABC transporters and multidrug resistance systems'
LOC_Os03g21890	-7.37	1.16e-18	potassium transporter, putative, expressed	'transport.potassium'
LOC_Os03g07960	-7.36	4.71e-14	expressed protein	'not assigned.unknown'
LOC_Os10g20230	-7.36	3.9e-05	expressed protein	'not assigned.unknown'
LOC_Os02g02460	-7.36	1.52e-07	transposon protein, putative, unclassified, expressed	'transport.peptides and oligopeptides'
LOC_Os04g42020	-7.35	8.8e-19	CCT/B-box zinc finger protein, putative, expressed	'development.unspecified'
LOC_Os02g12200	-7.33	1.92e-08	kinesin heavy chain, putative, expressed	'cell.organisation'
LOC_Os01g55100	-7.33	6.52e-10	slTCP3, putative, expressed	'not assigned.unknown'
LOC_Os09g32988	-7.33	4.2e-05	POEI18 - Pollen Ole e I allergen and extensin family protein precursor, expressed	'not assigned.unknown'
LOC_Os03g06460	-7.31	0.00025	type I inositol-1,4,5-trisphosphate 5-phosphatase, putative, expressed	'DNA.synthesis/chromatin structure'
LOC_Os12g08730	-7.31	7.32e-19	thioredoxin, putative, expressed	'redox.thioredoxin'
LOC_Os08g17390	-7.3	3.46e-18	expressed protein	'not assigned.unknown'
LOC_Os05g11300	-7.3	5.42e-05	expressed protein	'not assigned.unknown'
LOC_Os10g33190	-7.3	5.53e-10	expressed protein	'not assigned.unknown'
LOC_Os01g02310	-7.3	3.75e-08	expressed protein	'protein.postranslational modification.kinase.receptor like cytoplasmatic kinase VII'
LOC_Os02g12120	-7.3	4.11e-05	retrotransposon protein, putative, unclassified, expressed	'signalling.receptor kinases.DUF 26'
LOC_Os06g43980	-7.29	4.12e-05	expressed protein	'not assigned.unknown'
LOC_Os04g38850	-7.29	9.4e-05	expressed protein	'not assigned.unknown'
LOC_Os01g25920	-7.28	3.94e-14	expressed protein	'not assigned.unknown'
LOC_Os06g19970	-7.28	5.42e-18	expressed protein	'not assigned.unknown'
LOC_Os01g41900	-7.27	0.000102	Myb transcription factor, putative, expressed	'RNA.regulation of transcription.MYB-related transcription factor family'
LOC_Os03g36100	-7.27	0.000824	retrotransposon protein, putative, Ty3-gypsy subclass	'not assigned.unknown'
LOC_Os03g12730	-7.27	0.000231	receptor protein kinase CLAVATA1 precursor, putative, expressed	'signalling.receptor kinases.leucine rich repeat XI'
LOC_Os09g30380	-7.26	4.98e-11	AP005392-AK108636 - NBS/LRR genes that are S-rich,divergent TIR, divergent NBS, expressed	'stress.biotic.PR-proteins'
LOC_Os07g42420	-7.25	2.25e-12	3-oxoacyl-synthase, putative, expressed	'lipid metabolism.FA synthesis and FA elongation.ketoacyl ACP synthase'
LOC_Os06g42850	-7.25	2.9e-12	extracellular ligand-gated ion channel, putative, expressed	'RNA.regulation of transcription.AP2/EREBP, APETALA2/Ethylene-responsive element binding protein family'
LOC_Os02g03570	-7.25	3.95e-16	hsp20/alpha crystallin family protein, putative, expressed	'stress.abiotic.heat'
LOC_Os12g02750	-7.24	0.00925	expressed protein	'not assigned.unknown'
LOC_Os02g10000	-7.22	0.00324	zinc-binding protein, putative, expressed	'RNA.regulation of transcription.unclassified'
LOC_Os06g08830	-7.22	2.86e-11	UDP-glucoronosyl and UDP-glucosyl transferase, putative, expressed	'misc.UDP glucosyl and glucoronyl transferases'
LOC_Os01g58024	-7.2	1.41e-17	NADPH-dependent oxidoreductase, putative, expressed	'PS.lightreaction.NADH DH'
LOC_Os07g02540	-7.17	7e-16	HLS, putative, expressed	'misc.GCN5-related N-acetyltransferase'
LOC_Os11g29350	-7.17	0.0004	ELMO/CED-12 family protein, putative, expressed	'not assigned.unknown'
LOC_Os06g21380	-7.17	1.79e-18	OsCttP3 - Putative C-terminal processing peptidase homologue, expressed	'protein.degradation'
LOC_Os08g44680	-7.16	7.29e-13	photosystem I reaction center subunit II, chloroplast precursor, putative, expressed	'PS.lightreaction.photosystem I.PSI polypeptide subunits'
LOC_Os01g18090	-7.15	1.85e-06	expressed protein	'not assigned.unknown'
LOC_Os01g13520	-7.13	2.5e-08	auxin response factor 1, putative, expressed	'RNA.regulation of transcription.ARF, Auxin Response Factor family'
LOC_Os09g30400	-7.13	2.64e-08	WRKY90, expressed	'RNA.regulation of transcription.WRKY domain transcription factor family'
LOC_Os05g34010	-7.13	6.34e-17	peptide transporter PTR2, putative, expressed	'transport.peptides and oligopeptides'
LOC_Os07g48400	-7.12	0.00834	retrotransposon protein, putative, unclassified, expressed	'not assigned.unknown'
LOC_Os02g50810	-7.11	0.000688	expressed protein	'not assigned.unknown'
LOC_Os03g58280	-7.1	0.0103	expressed protein	'not assigned.unknown'
LOC_Os07g19140	-7.1	0.0103	retrotransposon protein, putative, unclassified, expressed	'RNA.transcription'
LOC_Os05g18670	-7.09667	0.0104	C4-dicarboxylate transporter/malic acid transport protein domain containing protein, expressed	'transport.metabolite transporters at the mitochondrial membrane'
LOC_Os07g43700	-7.07	5.1e-14	lactate/malate dehydrogenase, putative, expressed	'gluconeogenesis.Malate DH'
LOC_Os11g07880	-7.07	7.98e-07	expressed protein	'not assigned.unknown'
LOC_Os08g06530	-7.07	1.88e-18	rubredoxin family protein, putative, expressed	'protein.assembly and cofactor ligation'
LOC_Os03g03720	-7.07	3.56e-18	glyceraldehyde-3-phosphate dehydrogenase, putative, expressed	'PS.calvin cycle.GAP'
LOC_Os12g17320	-7.07	3.16e-18	polyprenyl synthetase, putative, expressed	'secondary metabolism.isoprenoids.non-mevalonate pathway.geranylgeranyl pyrophosphate synthase'
LOC_Os06g11420	-7.06	0.0125	SKIP/SNW domain containing protein, expressed	'DNA.synthesis/chromatin structure'
LOC_Os02g45270	-7.05	0.00865	expressed protein	'not assigned.unknown'
LOC_Os01g69080	-7.04	5.69e-18	acyl-desaturase, chloroplast precursor, putative, expressed	'lipid metabolism.FA synthesis and FA elongation.ACP desaturase'
LOC_Os01g27990	-7.04	1.95e-06	NPL4, putative, expressed	'not assigned.unknown'
LOC_Os04g02880	-7.04	8.88e-08	expressed protein	'not assigned.unknown'
LOC_Os06g01790	-7.04	2.33e-17	expressed protein	'not assigned.unknown'
LOC_Os11g45280	-7.04	4.13e-16	protein kinase family protein, putative, expressed	'protein.postranslational modification'
LOC_Os09g29130	-7.03	3.07e-14	ZF-HD protein dimerisation region containing protein, expressed	'RNA.regulation of transcription.zf-HD'
LOC_Os02g14800	-7.03	0.0135	expressed protein	'not assigned.unknown'
LOC_Os02g22600	-7.03	0.00568	retrotransposon protein, putative, unclassified, expressed	'not assigned.unknown'
LOC_Os08g10250	-7.03	1.25e-06	SHR5-receptor-like kinase, putative, expressed	'signalling.receptor kinases.leucine rich repeat VIII-2'
LOC_Os06g43800	-7.02	5.93e-13	methyltransferase domain containing protein, putative, expressed	'amino acid metabolism.synthesis.aspartate family.methionine.homocysteine S-methyltransferase'
LOC_Os12g25490	-7.02	3.44e-17	O-methyltransferase, putative, expressed	'misc.O-methyl transferases'
LOC_Os01g58760	-7.01	7.01e-07	bZIP transcription factor domain containing protein, expressed	'RNA.regulation of transcription.bZIP transcription factor family'
LOC_Os05g50330	-6.99	2.29e-15	expressed protein	'not assigned.unknown'
LOC_Os01g61700	-6.99	1.52e-06	ATP-dependent Clp protease adaptor protein ClpS containing protein, expressed	'not assigned.unknown'
LOC_Os06g43140	-6.98	7.35e-18	GA16396-PA, putative, expressed	'not assigned.unknown'
LOC_Os12g38640	-6.98	4.62e-18	expressed protein	'not assigned.unknown'
LOC_Os03g61890	-6.98	1.47e-10	chloroplast protein import component Toc159, putative, expressed	'protein.targeting.chloroplast'
LOC_Os05g25480	-6.97	2.54e-13	OsMan06 - Endo-Beta-Mannanase, expressed	'cell wall.degradation.mannan-xylose-arabinose-fucose'
LOC_Os04g42090	-6.97	2.83e-08	CPuORF7 - conserved peptide uORF-containing transcript, expressed	'polyamine metabolism.synthesis.SAM decarboxylase'
LOC_Os01g52640	-6.97	3.57e-18	suppressor of phythchrome A, putative, expressed	'signalling.light'
LOC_Os07g28090	-6.97	1.3e-17	ABC transporter, ATP-binding protein, putative, expressed	'transport.ABC transporters and multidrug resistance systems'
LOC_Os01g73250	-6.96	1.63e-18	abscisic stress-ripening, putative, expressed	'not assigned.unknown'
LOC_Os02g37060	-6.96	3.86e-12	photosystem II 5 kDa protein, chloroplast precursor, putative, expressed	'not assigned.unknown'
LOC_Os01g01090	-6.96	2.05e-14	retrotransposon protein, putative, unclassified, expressed	'not assigned.unknown'
LOC_Os10g38206	-6.95	2.24e-17	NADPH-dependent oxidoreductase, putative, expressed	'PS.lightreaction.cyclic electron flow-chlororespiration'
LOC_Os02g57060	-6.94	4.49e-07	OsCttP2 - Putative C-terminal processing peptidase homologue, expressed	'protein.degradation.serine protease'
LOC_Os02g28470	-6.94	0.00311	transferase family protein, putative, expressed	'secondary metabolism.flavonoids.anthocyanins.anthocyanin 5-aromatic acyltransferase'
LOC_Os01g71720	-6.94	6.26e-07	amino acid permease family protein, putative, expressed	'transport.amino acids'
LOC_Os01g11620	-6.93	0.00167	GDSL-like lipase/acylhydrolase, putative, expressed	'misc.GDSL-motif lipase'
LOC_Os03g55720	-6.93	6.99e-18	cytochrome b6f complex subunit, putative, expressed	'not assigned.unknown'
LOC_Os05g32200	-6.92	0.00653	expressed protein	'not assigned.unknown'
LOC_Os11g07590	-6.91333	0.0108	expressed protein	'not assigned.unknown'
LOC_Os05g33570	-6.91	8.17e-10	pyruvate, phosphate dikinase, chloroplast precursor, putative, expressed	'gluconeogenese/ glyoxylate cycle.pyruvate dikinase'
LOC_Os04g51809	-6.91	6.04e-07	expressed protein	'not assigned.unknown'
LOC_Os03g52660	-6.91	2.05e-06	ATP synthase F1, delta subunit family protein, putative, expressed	'not assigned.unknown'
LOC_Os11g32500	-6.91	2.54e-13	rubredoxin family protein, putative, expressed	'redox.thioredoxin'
LOC_Os02g02840	-6.91	5.06e-13	ras-related protein, putative, expressed	'signalling.G-proteins'
LOC_Os03g24860	-6.91	2.15e-17	transporter family protein, putative, expressed	'transport.sugars'
LOC_Os01g52160	-6.9	0.00212	heavy metal-associated domain containing protein, expressed	'metal handling.binding, chelation and storage'
LOC_Os09g32230	-6.9	0.000265	vignain precursor, putative, expressed	'protein.degradation.cysteine protease'
LOC_Os11g32490	-6.9	0.000151	expressed protein	'transport.misc'
LOC_Os01g74160	-6.89	6.9e-05	carboxyl-terminal peptidase, putative, expressed	'protein.degradation'
LOC_Os03g16050	-6.88	6.54e-18	fructose-1,6-bisphosphatase, putative, expressed	'PS.calvin cycle.FBPase'
LOC_Os01g58022	-6.88	2.89e-17	NADPH-dependent oxidoreductase, putative, expressed	'PS.lightreaction.NADH DH'
LOC_Os12g19530	-6.88	5.33e-11	ATP-binding region, ATPase-like domain-containing protein, putative, expressed	'signalling.receptor kinases.misc'
LOC_Os04g44850	-6.87	4.26e-06	glycosyl transferase 8 domain containing protein, putative, expressed	'misc.UDP glucosyl and glucoronyl transferases'
LOC_Os02g39510	-6.87	0.000393	expressed protein	'not assigned.unknown'
LOC_Os12g02340	-6.86	6.67e-05	LTPL14 - Protease inhibitor/seed storage/LTP family protein precursor, expressed	'lipid metabolism.lipid transfer proteins etc'
LOC_Os03g14915	-6.86	3.67e-11	expressed protein	'not assigned.unknown'
LOC_Os04g24620	-6.86	0.00389	retrotransposon protein, putative, Ty3-gypsy subclass, expressed	'not assigned.unknown'
LOC_Os02g34810	-6.86	8.35e-18	OsAPx8 - Thylakoid-bound Ascorbate Peroxidase encoding gene 5,8, expressed	'redox.ascorbate and glutathione.ascorbate'
LOC_Os05g14270	-6.85	4.52e-15	expressed protein	'not assigned.unknown'
LOC_Os03g15460	-6.85	3.25e-14	expressed protein	'not assigned.unknown'
LOC_Os05g11428	-6.85	2.1e-13	expressed protein	'not assigned.unknown'
LOC_Os06g06950	-6.85	0.00375	expressed protein	'not assigned.unknown'
LOC_Os09g03980	-6.85	2.75e-06	retrotransposon protein, putative, unclassified, expressed	'signalling.receptor kinases.DUF 26'
LOC_Os03g10080	-6.84	3.44e-16	expressed protein	'not assigned.unknown'
LOC_Os12g03350	-6.84	7.2e-17	expressed protein	'not assigned.unknown'
LOC_Os05g45810	-6.84	9.09e-16	calcineurin B, putative, expressed	'signalling.calcium'
LOC_Os03g06680	-6.83	1.22e-12	plant-specific domain TIGR01615 family protein, expressed	'not assigned.unknown'
LOC_Os07g11110	-6.83	3.91e-18	NAD dependent epimerase/dehydratase family protein, putative, expressed	'RNA.regulation of transcription.unclassified'
LOC_Os12g12730	-6.83	1.65e-11	OsCML28 - Calmodulin-related calcium sensor protein, expressed	'signalling.calcium'
LOC_Os01g08020	-6.83	1.91e-17	boron transporter protein, putative, expressed	'transport.unspecified anions'
LOC_Os06g01250	-6.82	4.95e-07	cytochrome P450, putative, expressed	'misc.cytochrome P450'
LOC_Os05g49580	-6.82	0.00476	plastocyanin-like domain containing protein, putative, expressed	'misc.plastocyanin-like'
LOC_Os11g29140	-6.82	5.15e-07	expressed protein	'not assigned.unknown'
LOC_Os04g24410	-6.82	1.71e-15	kinesin heavy chain isolog, putative, expressed	'not assigned.unknown'
LOC_Os01g55670	-6.82	6.79e-17	expressed protein	'not assigned.unknown'
LOC_Os03g14180	-6.82	0.00762	hsp20/alpha crystallin family protein, putative, expressed	'stress.abiotic.heat'
LOC_Os05g47840	-6.81	2.37e-11	IPP transferase, putative, expressed	'hormone metabolism.cytokinin.synthesis-degradation'
LOC_Os10g35490	-6.81	0.00101	hydrolase, alpha/beta fold family domain containing protein, expressed	'misc.misc2'
LOC_Os06g10420	-6.81	1.12e-07	nitrilase, putative, expressed	'misc.nitrilases, *nitrile lyases, berberine bridge enzymes, reticuline oxidases, troponine reductases'
LOC_Os04g33060	-6.81	2.55e-17	NAD dependent epimerase/dehydratase family protein, putative, expressed	'not assigned.unknown'
LOC_Os12g34500	-6.81	2.09e-17	expressed protein	'not assigned.unknown'
LOC_Os03g36750	-6.8	2.07e-17	cbbY, putative, expressed	'not assigned.unknown'
LOC_Os07g22940	-6.8	0.00403	expressed protein	'not assigned.unknown'
LOC_Os04g26834	-6.8	2.96e-14	eukaryotic aspartyl protease domain containing protein, expressed	'protein.degradation.aspartate protease'
LOC_Os01g52750	-6.8	5.76e-09	OsSub3 - Putative Subtilisin homologue, expressed	'protein.degradation.subtilases'
LOC_Os09g23740	-6.79	7.14e-17	1-phosphatidylinositol-4-phosphate 5-kinase/ zinc ion binding protein, putative, expressed	'signalling.phosphinositides.phosphatidylinositol-4-phosphate 5-kinase'
LOC_Os07g43560	-6.79	2.14e-11	TKL_IRAK_DUF26-lc.24 - DUF26 kinases have homology to DUF26 containing loci, expressed	'signalling.receptor kinases.S-locus glycoprotein like'
LOC_Os06g49360	-6.78	5.59e-10	NBS-LRR disease resistance protein, putative, expressed	'stress.biotic.PR-proteins'
LOC_Os03g54100	-6.78	2.36e-12	potassium channel protein, putative, expressed	'transport.potassium'
LOC_Os07g44900	-6.77	2.69e-05	gibberellin receptor GID1L2, putative, expressed	'Biodegradation of Xenobiotics'
LOC_Os06g41190	-6.77	4.99e-11	retrotransposon protein, putative, Ty1-copia subclass, expressed	'not assigned.unknown'
LOC_Os03g57240	-6.75	6.26e-17	ZOS3-19 - C2H2 zinc finger protein, expressed	'not assigned.unknown'
LOC_Os09g25610	-6.74	1.96e-06	class I glutamine amidotransferase, putative, expressed	'nucleotide metabolism.synthesis.unspecified'
LOC_Os04g16738	-6.74	3.24e-06	chloroplast 30S ribosomal protein S4, putative, expressed	'protein.synthesis.ribosomal protein.prokaryotic.chloroplast.30S subunit.S4'
LOC_Os11g03500	-6.74	4.45e-14	MATE efflux family protein, putative, expressed	'transport.misc'
LOC_Os07g01070	-6.74	1.21e-09	peptide transporter, putative, expressed	'transport.peptides and oligopeptides'
LOC_Os05g04130	-6.72667	0.0114	expressed protein	'not assigned.unknown'
LOC_Os08g02630	-6.71	8.73e-18	photosystem II core complex proteins psbY, chloroplast precursor, putative, expressed	'not assigned.unknown'
LOC_Os09g06464	-6.7	2.53e-17	CCT/B-box zinc finger protein, putative, expressed	'not assigned.unknown'
LOC_Os11g03980	-6.7	1.11e-07	OsCML2 - Calmodulin-related calcium sensor protein, expressed	'signalling.calcium'
LOC_Os03g19220	-6.69	0.00185	expressed protein	'not assigned.unknown'
LOC_Os04g53680	-6.67	1.39e-16	cyclin, putative, expressed	'cell.cycle'
LOC_Os01g67490	-6.67	4.85e-05	OTU-like cysteine protease family protein, putative, expressed	'protein.degradation.cysteine protease'
LOC_Os08g36320	-6.66	8.91e-06	decarboxylase, putative, expressed	'amino acid metabolism.synthesis.central amino acid metabolism.GABA.Glutamate decarboxylase'
LOC_Os08g07680	-6.66	0.00811	expressed protein	'not assigned.unknown'
LOC_Os07g37550	-6.66	3.03e-17	chlorophyll A-B binding protein, putative, expressed	'PS.lightreaction.photosystem II.LHC-II'
LOC_Os02g12890	-6.64	0.0127	cytochrome P450, putative, expressed	'hormone metabolism.auxin.signal transduction'
LOC_Os08g29600	-6.64	1.7e-15	seed maturation protein PM41, putative, expressed	'not assigned.unknown'
LOC_Os02g06540	-6.64	0.00634	transporter family protein, putative, expressed	'transport.sugars'
LOC_Os08g06540	-6.63	0.00414	expressed protein	'not assigned.unknown'
LOC_Os12g19381	-6.63	6.42e-17	ribulose bisphosphate carboxylase small chain, chloroplast precursor, putative, expressed	'PS.calvin cycle.rubisco small subunit'
LOC_Os02g02030	-6.62667	0.0144	expressed protein	'not assigned.unknown'
LOC_Os06g37450	-6.62	7.61e-11	GATA zinc finger domain containing protein, expressed	'RNA.regulation of transcription.C2C2(Zn) GATA transcription factor family'
LOC_Os08g06620	-6.62	0.00339	DNA polymerase delta subunit 4 family, putative, expressed	'not assigned.unknown'
LOC_Os04g42134	-6.62	3.61e-12	enhancer of rudimentary protein, putative, expressed	'not assigned.unknown'
LOC_Os01g73630	-6.6	0.0067	rhoGAP domain containing protein, expressed	'signalling.G-proteins'
LOC_Os12g07810	-6.58	8.76e-06	aldehyde dehydrogenase, putative, expressed	'fermentation.aldehyde dehydrogenase'
LOC_Os03g10880	-6.58	4.25e-06	BTBN5 - Bric-a-Brac, Tramtrack, Broad Complex BTB domain with non-phototropic hypocotyl 3 NPH3 and coiled-coil domains, expressed	'signalling.light'
LOC_Os09g37710	-6.57	0.000455	NIN, putative, expressed	'RNA.regulation of transcription.NIN-like bZIP-related family'
LOC_Os04g44210	-6.57	2.32e-09	expressed protein	'not assigned.unknown'
LOC_Os11g24790	-6.57	2.52e-06	retrotransposon protein, putative, unclassified, expressed	'not assigned.unknown'
LOC_Os12g34990	-6.56	1.04e-05	hydrolase, putative, expressed	'not assigned.unknown'
LOC_Os03g39610	-6.56	4.13e-07	chlorophyll A-B binding protein, putative, expressed	'PS.lightreaction.photosystem II.LHC-II'
LOC_Os03g19760	-6.54	1.67e-11	HAD-superfamily hydrolase, subfamily IA, variant 3 containing protein, expressed	'not assigned.unknown'
LOC_Os10g35840	-6.54	7.54e-17	shikimate/quinate 5-dehydrogenase, putative, expressed	'tetrapyrrole synthesis.glu-tRNA reductase'
LOC_Os01g44390	-6.53	0.000255	MYB family transcription factor, putative, expressed	'RNA.regulation of transcription.MYB-related transcription factor family'
LOC_Os07g45510	-6.51	0.00318	expressed protein	'not assigned.unknown'
LOC_Os12g44360	-6.51	0.00488	sodium/hydrogen exchanger 7, putative, expressed	'transport.unspecified cations'
LOC_Os01g07500	-6.49	7.8e-15	alliin lyase precursor, putative, expressed	'secondary metabolism.sulfur-containing.misc.alliinase'
LOC_Os11g47210	-6.49	1.21e-08	receptor-like protein kinase 5 precursor, putative, expressed	'signalling.receptor kinases.leucine rich repeat XI'
LOC_Os02g57160	-6.49	6.14e-17	ELMO/CED-12 family protein, putative, expressed	'transport.ABC transporters and multidrug resistance systems'
LOC_Os03g45280	-6.48	2.53e-06	dehydrin, putative, expressed	'not assigned.unknown'
LOC_Os03g08110	-6.48	6.47e-15	hydrolase protein, putative, expressed	'not assigned.unknown'
LOC_Os02g02380	-6.48	5.55e-13	suppressor of phythchrome A, putative, expressed	'signalling.light'
LOC_Os08g34210	-6.47	4.45e-14	aldehyde dehydrogenase, putative, expressed	'PS.calvin cycle.GAP'
LOC_Os01g67430	-6.45	0.00436	lipase, putative, expressed	'lipid metabolism.lipid degradation.lipases.triacylglycerol lipase'
LOC_Os07g46460	-6.45	7.76e-17	ferredoxin-dependent glutamate synthase, chloroplast precursor, putative, expressed	'N-metabolism.ammonia metabolism.glutamate synthase'
LOC_Os06g09610	-6.45	1.26e-16	peroxiredoxin, putative, expressed	'redox.peroxiredoxin'
LOC_Os04g34360	-6.45	0.000512	serine/threonine-protein kinase receptor precursor, putative, expressed	'signalling.receptor kinases.S-locus glycoprotein like'
LOC_Os01g50820	-6.45	1.86e-05	transporter, major facilitator family, putative, expressed	'transport.nitrate'
LOC_Os10g41310	-6.44	0.00393	DUF630/DUF632 domains containing protein, putative, expressed	'RNA.regulation of transcription.bZIP transcription factor family'
LOC_Os04g48370	-6.44	5.51e-09	RNA polymerase IV subunit, putative, expressed	'RNA.transcription'
LOC_Os07g46780	-6.44	1.5e-09	tyrosine-specific transport protein, putative, expressed	'transport.amino acids'
LOC_Os11g38480	-6.43	0.00275	NBS-LRR type disease resistance protein, putative, expressed	'not assigned.unknown'
LOC_Os12g38200	-6.42	0.0125	dof zinc finger domain containing protein, putative, expressed	'RNA.regulation of transcription.C2C2(Zn) DOF zinc finger family'
LOC_Os08g20410	-6.42	0.00193	expressed protein	'not assigned.unknown'
LOC_Os04g54020	-6.42	5.93e-10	receptor-like kinase, putative, expressed	'signalling.receptor kinases.S-locus glycoprotein like'
LOC_Os03g62240	-6.41	2.75e-16	expressed protein	'not assigned.unknown'
LOC_Os01g11054	-6.41	1.89e-16	phosphoenolpyruvate carboxylase, putative, expressed	'not assigned.unknown'
LOC_Os02g06630	-6.4	0.00391	peroxidase precursor, putative, expressed	'misc.peroxidases'
LOC_Os01g16170	-6.4	9.31e-07	PQ loop repeat domain containing protein, expressed	'not assigned.unknown'
LOC_Os03g57080	-6.39	3.18e-08	PLA IIIA/PLP7, putative, expressed	'development.storage proteins'
LOC_Os12g02980	-6.39	0.00237	nucleoside-triphosphatase, putative, expressed	'nucleotide metabolism.degradation'
LOC_Os07g38960	-6.39	0.00871	chlorophyll A-B binding protein, putative, expressed	'PS.lightreaction.photosystem II.LHC-II'
LOC_Os02g26860	-6.39	2.04e-13	START domain containing protein, putative, expressed	'signalling.lipids'
LOC_Os01g71710	-6.39	3.46e-14	amino acid permease family protein, putative, expressed	'transport.amino acids'
LOC_Os01g08520	-6.38	7.29e-08	DUF581 domain containing protein, expressed	'development.unspecified'
LOC_Os02g15750	-6.38	8.6e-16	expressed protein	'misc.rhodanese'
LOC_Os03g39830	-6.38	1.26e-16	expressed protein	'not assigned.unknown'
LOC_Os03g64050	-6.37	5.37e-06	receptor protein kinase, putative, expressed	'not assigned.unknown'
LOC_Os12g38730	-6.37	0.00666	expressed protein	'not assigned.unknown'
LOC_Os02g15670	-6.37	6.47e-05	expressed protein	'not assigned.unknown'
LOC_Os06g12640	-6.37	0.00706	transposon protein, putative, unclassified, expressed	'protein.postranslational modification'
LOC_Os02g54140	-6.37	1.44e-14	hsp20/alpha crystallin family protein, putative, expressed	'stress.abiotic.heat'
LOC_Os06g01850	-6.36	1.06e-09	ferredoxin--NADP reductase, chloroplast precursor, putative, expressed	'PS.lightreaction.other electron carrier (ox/red).ferredoxin reductase'
LOC_Os06g03540	-6.36	0.00904	oligopeptide transporter, putative, expressed	'transport.peptides and oligopeptides'
LOC_Os09g39680	-6.36	1.99e-16	transporter, major facilitator family, putative, expressed	'transport.phosphate'
LOC_Os12g40920	-6.35	0.00232	bZIP transcription factor domain containing protein, expressed	'RNA.regulation of transcription.bZIP transcription factor family'
LOC_Os07g05000	-6.35	1.12e-16	oxidoreductase, aldo/keto reductase family protein, putative, expressed	'minor CHO metabolism.others'
LOC_Os11g41550	-6.35	4.12e-05	expressed protein	'not assigned.unknown'
LOC_Os02g39740	-6.35	1.21e-16	psaB translation factor, putative, expressed	'not assigned.unknown'
LOC_Os05g05690	-6.35	2.99e-12	DTA2, putative, expressed	'not assigned.unknown'
LOC_Os02g06430	-6.35	6.28e-16	DUF292 domain containing protein, expressed	'not assigned.unknown'
LOC_Os10g31510	-6.35	0.00176	glycine-rich cell wall structural protein 2 precursor, putative, expressed	'not assigned.unknown'
LOC_Os02g10390	-6.35	7.73e-05	chlorophyll A-B binding protein, putative, expressed	'PS.lightreaction.photosystem II.LHC-II'
LOC_Os05g32390	-6.35	5.56e-16	FZL, putative, expressed	'signalling.G-proteins'
LOC_Os03g02020	-6.34	8.93e-13	stress responsive A/B Barrel domain containing protein, expressed	'not assigned.unknown'
LOC_Os12g08725	-6.34	3.47e-05	retrotransposon protein, putative, unclassified, expressed	'not assigned.unknown'
LOC_Os07g36460	-6.33	0.0015	helix-loop-helix DNA-binding domain containing protein, expressed	'RNA.regulation of transcription.bHLH,Basic Helix-Loop-Helix family'
LOC_Os11g19730	-6.33	0.00114	expressed protein	'not assigned.unknown'
LOC_Os07g34620	-6.33	2.62e-14	expressed protein	'not assigned.unknown'
LOC_Os08g34640	-6.33	6.46e-07	receptor-like protein kinase precursor, putative, expressed	'signalling.receptor kinases.leucine rich repeat XI'
LOC_Os07g04990	-6.32	3.54e-05	oxidoreductase, aldo/keto reductase family protein, putative, expressed	'minor CHO metabolism.others'
LOC_Os12g05180	-6.32	7.04e-08	avr9/Cf-9 rapidly elicited protein, putative, expressed	'not assigned.unknown'
LOC_Os12g41770	-6.32	0.00102	expressed protein	'not assigned.unknown'
LOC_Os03g59580	-6.32	8.63e-08	hydrolase, NUDIX family, domain containing protein, expressed	'nucleotide metabolism.salvage.NUDIX hydrolases'
LOC_Os10g21418	-6.32	4.22e-10	NADPH-dependent oxidoreductase, putative, expressed	'PS.lightreaction.cyclic electron flow-chlororespiration'
LOC_Os06g15640	-6.31	2.28e-11	retrotransposon protein, putative, unclassified, expressed	'not assigned.unknown'
LOC_Os04g34230	-6.31	1.62e-06	RING-H2 finger protein, putative, expressed	'protein.degradation.ubiquitin.E3.RING'
LOC_Os11g43390	-6.3	4.4e-06	expressed protein	'not assigned.unknown'
LOC_Os02g21185	-6.29	7.8e-07	expressed protein	'not assigned.unknown'
LOC_Os01g13320	-6.28	2.18e-11	pectinesterase, putative, expressed	'cell wall.pectin*esterases.PME'
LOC_Os03g59090	-6.28	7.61e-16	retrotransposon protein, putative, unclassified, expressed	'not assigned.unknown'
LOC_Os03g55830	-6.28	7.15e-05	BTBN10 - Bric-a-Brac, Tramtrack, Broad Complex BTB domain with non-phototropic hypocotyl 3 NPH3 and coiled-coil domains, expressed	'signalling.light'
LOC_Os06g51460	-6.28	3.32e-06	white-brown complex homolog protein, putative, expressed	'transport.ABC transporters and multidrug resistance systems'
LOC_Os01g62980	-6.27	0.000973	LTPL101 - Protease inhibitor/seed storage/LTP family protein precursor, expressed	'misc.protease inhibitor/seed storage/lipid transfer protein (LTP) family protein'
LOC_Os03g19470	-6.27	0.00166	proteins of unknown function domain containing protein, expressed	'not assigned.unknown'
LOC_Os04g49060	-6.27	0.000288	H-BTB3 - Bric-a-Brac, Tramtrack, Broad Complex BTB domain with H family conserved sequence, expressed	'RNA.regulation of transcription.putative transcription regulator'
LOC_Os05g51040	-6.26	0.00424	tesmin/TSO1-like CXC domain containing protein, expressed	'RNA.regulation of transcription.CPP(Zn),CPP1-related transcription factor family'
LOC_Os01g13540	-6.26	3.28e-16	NIN, putative, expressed	'RNA.regulation of transcription.NIN-like bZIP-related family'
LOC_Os07g19130	-6.26	8.03e-07	cytochrome P450, putative, expressed	'misc.cytochrome P450'
LOC_Os03g38650	-6.26	0.000161	expressed protein	'not assigned.unknown'
LOC_Os02g47620	-6.25	4.73e-09	hydrolase, alpha/beta fold family domain containing protein, expressed	'DNA.repair'
LOC_Os02g43194	-6.25	1.1e-06	aldehyde dehydrogenase, putative, expressed	'fermentation.aldehyde dehydrogenase'
LOC_Os07g28260	-6.25	0.00398	expressed protein	'not assigned.unknown'
LOC_Os01g24764	-6.25	8.84e-16	expressed protein	'not assigned.unknown'
LOC_Os06g01210	-6.25	1.24e-16	plastocyanin, chloroplast precursor, putative, expressed	'PS.lightreaction.other electron carrier (ox/red).plastocyanin'
LOC_Os01g68860	-6.24	1.04e-06	zinc finger C-x8-C-x5-C-x3-H type family protein, expressed	'RNA.regulation of transcription.C3H zinc finger family'
LOC_Os11g04300	-6.24	3.28e-12	retrotransposon protein, putative, unclassified, expressed	'glycolysis.unclear/dually targeted.phosphoglycerate mutase'
LOC_Os04g34240	-6.23	0.00607	histone H3, putative, expressed	'DNA.synthesis/chromatin structure.histone'
LOC_Os01g13660	-6.23	5.65e-13	expressed protein	'not assigned.unknown'
LOC_Os03g56670	-6.23	5.7e-08	photosystem I reaction center subunit III, chloroplast precursor, putative, expressed	'PS.lightreaction.photosystem I.PSI polypeptide subunits'
LOC_Os04g48290	-6.23	6e-09	MATE efflux family protein, putative, expressed	'transport.misc'
LOC_Os08g16570	-6.22	6.92e-06	expressed protein	'not assigned.unknown'
LOC_Os06g39690	-6.21	1.75e-15	SOUL heme-binding protein, putative, expressed	'redox.heme'
LOC_Os04g56400	-6.2	4.17e-16	glutamine synthetase, catalytic domain containing protein, expressed	'N-metabolism.ammonia metabolism.glutamine synthase'
LOC_Os08g14940	-6.2	2.4e-06	receptor kinase, putative, expressed	'signalling.receptor kinases.leucine rich repeat XI'
LOC_Os08g04500	-6.19	0.000186	terpene synthase, putative, expressed	'secondary metabolism.isoprenoids.terpenoids'
LOC_Os01g04230	-6.19	1.11e-07	inactive receptor kinase At2g26730 precursor, putative, expressed	'signalling.receptor kinases.leucine rich repeat III'
LOC_Os09g27750	-6.18	5.7e-07	1-aminocyclopropane-1-carboxylate oxidase 1, putative, expressed	'hormone metabolism.ethylene.synthesis-degradation'
LOC_Os11g40600	-6.18	1.71e-16	expressed protein	'not assigned.unknown'
LOC_Os12g08790	-6.18	4.57e-16	TPR domain protein, putative, expressed	'not assigned.unknown'
LOC_Os02g14020	-6.18	0.00123	expressed protein	'not assigned.unknown'
LOC_Os05g40285	-6.17	0.000345	expressed protein	'not assigned.unknown'
LOC_Os02g32814	-6.17	7.97e-06	heavy metal-associated domain containing protein, expressed	'transport.metabolite transporters at the mitochondrial membrane'
LOC_Os02g48560	-6.16	3.99e-05	fatty acid desaturase, putative, expressed	'lipid metabolism.FA desaturation.omega 3 desaturase'
LOC_Os07g25002	-6.16	4.96e-10	chloroplast 30S ribosomal protein S7, putative, expressed	'protein.synthesis.ribosomal protein.prokaryotic.chloroplast.30S subunit.S7'
LOC_Os11g10280	-6.16	0.00913	receptor-like protein kinase, putative, expressed	'signalling.receptor kinases.S-locus glycoprotein like'
LOC_Os02g15580	-6.16	0.00365	cyclic nucleotide-gated ion channel 1, putative, expressed	'transport.cyclic nucleotide or calcium regulated channels'
LOC_Os11g13850	-6.15	3.63e-13	rieske domain containing protein, expressed	'misc. other Ferredoxins and Rieske domain'
LOC_Os01g47050	-6.15	1.84e-08	OsFBK1 - F-box domain and kelch repeat containing protein, expressed	'protein.degradation.ubiquitin.E3.SCF.FBOX'
LOC_Os03g18200	-6.15	2.79e-16	heat shock protein DnaJ, putative, expressed	'stress.abiotic.heat'
LOC_Os09g20240	-6.13	1.51e-09	DUF581 domain containing protein, expressed	'not assigned.unknown'
LOC_Os01g49210	-6.13	1.33e-11	expressed protein	'not assigned.unknown'
LOC_Os10g42850	-6.12	0.000141	WRKY2, expressed	'RNA.regulation of transcription.WRKY domain transcription factor family'
LOC_Os08g29170	-6.12	1.6e-06	dehydrogenase, putative, expressed	'misc.oxidases - copper, flavone etc.'
LOC_Os03g17600	-6.12	6.77e-16	expressed protein	'not assigned.unknown'
LOC_Os04g45210	-6.12	3.91e-16	peroxisomal biogenesis factor 11, putative, expressed	'not assigned.unknown'
LOC_Os06g48720	-6.12	0.0035	cadmium/zinc-transporting ATPase 4, putative, expressed	'transport.metal'
LOC_Os08g31750	-6.11	7.88e-16	methyltransferase, putative, expressed	'amino acid metabolism.synthesis.aspartate family.methionine.homocysteine S-methyltransferase'
LOC_Os02g58470	-6.11	0.00543	expressed protein	'not assigned.unknown'
LOC_Os01g01160	-6.11	1.08e-15	heat shock protein DnaJ, putative, expressed	'stress.abiotic.heat'
LOC_Os06g48620	-6.1	1.52e-15	4-amino-4-deoxychorismate synthase, putative, expressed	'amino acid metabolism.synthesis.aromatic aa.tryptophan.anthranilate synthase'
LOC_Os01g67120	-6.1	7.95e-16	rhodanese-like domain containing protein, putative, expressed	'misc.rhodanese'
LOC_Os02g31860	-6.1	2.21e-09	expressed protein	'not assigned.unknown'
LOC_Os07g49110	-6.1	1.84e-10	D-alanine--D-alanine ligase family, putative, expressed	'not assigned.unknown'
LOC_Os01g32610	-6.1	3.4e-09	expressed protein	'not assigned.unknown'
LOC_Os11g41365	-6.1	0.000238	expressed protein	'not assigned.unknown'
LOC_Os05g20560	-6.1	4.21e-11	retrotransposon protein, putative, unclassified, expressed	'not assigned.unknown'
LOC_Os03g09110	-6.1	9.94e-16	mitochondrial carrier protein, putative, expressed	'transport.metabolite transporters at the mitochondrial membrane'
LOC_Os12g07190	-6.09	9.09e-16	CBS domain-containing protein, putative, expressed	'not assigned.unknown'
LOC_Os04g21860	-6.09	2.37e-06	transposon protein, putative, Pong sub-class, expressed	'not assigned.unknown'
LOC_Os01g13070	-6.09	0.000407	expressed protein	'not assigned.unknown'
LOC_Os02g58310	-6.08	4.23e-13	expressed protein	'not assigned.unknown'
LOC_Os02g03740	-6.07	6.28e-16	pyridoxal biosynthesis protein PDX2, putative, expressed	'not assigned.unknown'
LOC_Os10g22560	-6.07	1.62e-06	peptide transporter PTR2, putative, expressed	'transport.peptides and oligopeptides'
LOC_Os02g06360	-6.06	4.05e-11	uncharacterized protein CPn_0526/CP_0226/CPj0526/CpB0547, putative, expressed	'cell wall.precursor synthesis.KDO pathway.arabinose-5-phosphate isomerase'
LOC_Os01g66000	-6.06	7.27e-16	NADH dehydrogenase I subunit N, putative, expressed	'PS.lightreaction.NADH DH'
LOC_Os01g13030	-6.05	3.87e-06	OsIAA3 - Auxin-responsive Aux/IAA gene family member, expressed	'RNA.regulation of transcription.Aux/IAA family'
LOC_Os07g04830	-6.05	0.0124	expressed protein	'not assigned.unknown'
LOC_Os03g42720	-6.05	0.00495	expressed protein	'not assigned.unknown'
LOC_Os06g49320	-6.05	5.1e-08	glycosyltransferase, putative, expressed	'not assigned.unknown'
LOC_Os03g10500	-6.05	3.99e-14	adenylyl-sulfate kinase, putative, expressed	'S-assimilation.AKN'
LOC_Os04g51792	-6.04	8.13e-16	PAP fibrillin family domain containing protein, expressed	'cell.organisation'
LOC_Os11g25090	-6.04	0.00128	expressed protein	'not assigned.unknown'
LOC_Os08g43230	-6.03	4.16e-15	TraB family protein, putative, expressed	'not assigned.unknown'
LOC_Os09g34110	-6.02	0.000299	expressed protein	'not assigned.unknown'
LOC_Os04g24750	-6.02	0.000739	aspartic proteinase nepenthesin precursor, putative, expressed	'not assigned.unknown'
LOC_Os03g59240	-6.02	1.54e-06	carboxyl-terminal peptidase, putative, expressed	'protein.degradation'
LOC_Os01g55660	-6.02	1.94e-11	retrotransposon protein, putative, Ty1-copia subclass, expressed	'signalling.receptor kinases.DUF 26'
LOC_Os12g27470	-6.01	0.00681	expressed protein	'not assigned.unknown'
LOC_Os04g13180	-6.01	0.00685	retrotransposon protein, putative, unclassified, expressed	'RNA.transcription'
LOC_Os07g08150	-6.01	0.00785	early light-induced protein, chloroplast precursor, putative, expressed	'signalling.light'
LOC_Os04g50890	-6	2.36e-13	secretory carrier-associated membrane protein, putative, expressed	'transport.misc'
LOC_Os05g33900	-5.99	1.38e-08	auxin-induced protein 5NG4, putative, expressed	'development.unspecified'
LOC_Os01g34790	-5.99	8.57e-13	expressed protein	'not assigned.unknown'
LOC_Os04g39290	-5.99	7.8e-11	heavy metal transport/detoxification protein, putative, expressed	'not assigned.unknown'
LOC_Os01g65920	-5.99	3.94e-08	F-box/LRR-repeat protein 2, putative, expressed	'protein.degradation.ubiquitin.E3.SCF.FBOX'
LOC_Os02g13190	-5.99	7.11e-12	F-box family protein, putative, expressed	'protein.degradation.ubiquitin.E3.SCF.FBOX'
LOC_Os02g56060	-5.99	0.000505	retrotransposon protein, putative, unclassified	'RNA.transcription'
LOC_Os07g01760	-5.98	9.6e-16	aminotransferase, classes I and II, domain containing protein, expressed	'amino acid metabolism.synthesis.central amino acid metabolism.alanine.alanine aminotransferase'
LOC_Os10g17260	-5.98	1.46e-14	cytochrome P450, putative, expressed	'misc.cytochrome P450'
LOC_Os10g10180	-5.98	2.95e-06	methyltransferase domain containing protein, putative, expressed	'not assigned.unknown'
LOC_Os07g42895	-5.98	0.00119	expressed protein	'not assigned.unknown'
LOC_Os03g03320	-5.97	1.13e-07	expressed protein	'not assigned.unknown'
LOC_Os07g08030	-5.97	1.04e-10	ribose-5-phosphate isomerase A, putative, expressed	'OPP.non-reductive PP.ribose 5-phosphate isomerase'
LOC_Os07g10630	-5.97	2.05e-05	expressed protein	'signalling.receptor kinases.leucine rich repeat XI'
LOC_Os02g02000	-5.96	2.39e-15	cytochrome P450, putative, expressed	'hormone metabolism.jasmonate.synthesis-degradation.allene oxidase synthase'
LOC_Os07g23120	-5.95	3.71e-14	expressed protein	'not assigned.unknown'
LOC_Os02g52420	-5.95	1.74e-11	peptidase, M24 family protein, putative, expressed	'protein.degradation.metalloprotease'
LOC_Os04g16450	-5.95	6.53e-06	aquaporin protein, putative, expressed	'transport.Major Intrinsic Proteins.PIP'
LOC_Os03g22634	-5.94	1.72e-10	terpene synthase, putative, expressed	'secondary metabolism.isoprenoids.terpenoids'
LOC_Os03g18600	-5.94	2.07e-14	cyclase/dehydrase family protein, putative, expressed	'stress.abiotic.unspecified'
LOC_Os12g31410	-5.93	5.41e-08	expressed protein	'not assigned.unknown'
LOC_Os02g09150	-5.93	0.00839	inorganic H+ pyrophosphatase, putative, expressed	'transport.amino acids'
LOC_Os02g39360	-5.92	2.85e-15	B-box zinc finger family protein, putative, expressed	'RNA.regulation of transcription.C2C2(Zn) CO-like, Constans-like zinc finger family'
LOC_Os04g47420	-5.92	7.26e-11	transmembrane amino acid transporter protein, putative, expressed	'transport.amino acids'
LOC_Os06g19210	-5.91	0.000411	cadmium tolerance factor, putative, expressed	'not assigned.unknown'
LOC_Os01g05430	-5.91	9.51e-10	OsRhmbd1 - Putative Rhomboid homologue, expressed	'protein.degradation.serine protease'
LOC_Os09g31502	-5.91	0.000179	dehydrogenase, putative, expressed	'secondary metabolism.phenylpropanoids'
LOC_Os02g37690	-5.9	1.01e-14	UDP-glucoronosyl and UDP-glucosyl transferase, putative, expressed	'misc.UDP glucosyl and glucoronyl transferases'
LOC_Os05g31160	-5.9	0.000548	peptide chain release factor 2, putative, expressed	'protein.synthesis.release'
LOC_Os12g15290	-5.9	0.00172	retrotransposon protein, putative, Ty1-copia subclass	'signalling.receptor kinases.DUF 26'
LOC_Os07g06660	-5.89	2.57e-15	glyoxalase family protein, putative, expressed	'Biodegradation of Xenobiotics.lactoylglutathione lyase'
LOC_Os01g60110	-5.89	2.39e-11	E2F-related protein, putative, expressed	'not assigned.unknown'
LOC_Os12g01210	-5.89	9.41e-08	HCF152, putative, expressed	'RNA.processing'
[truncated: 2,403 more rows]
