# Supplementary material for: Overexpression of Rice Auxilin-Like Protein, XB21, Induces Necrotic Lesions, up-Regulates Endocytosis-Related Genes, and Confers Enhanced Resistance to Xanthomonas oryzae pv. oryzae
Source: Rice (N Y). 2017 Jun 2;10:27. doi: 10.1186/s12284-017-0166-1 (PMC5457384; doi:10.1186/s12284-017-0166-1)
Supplement: Supplementary file 3 — List of up-regulated genes associated with GO terms, 'cell death' (A) and 'vesicle-mediated transport' (B) in XB21ox/XA21 plants compared to XA21 plants. The genes, exhibiting ≥2-fold change in expression with p value ≤0.01, were considered as ‘differentially expressed’ and listed. (XLSX 19 kb) [file 12284_2017_166_MOESM3_ESM.xlsx]

## Sheet: A. Cell death
Supplementary Table 2. List of up-regulated genes associated with GO terms, 'cell death' and 'vesicle-mediated transport'
A. List of up-regulated genes associated with GO term, 'cell death'.
LOCUS ID	Fold Change	DESeq-P Value	MSU Annotation	MapMan-Pathway
LOC_Os05g33130	2070	8.56e-14	CHIT17 - Chitinase family protein precursor, expressed	'stress.biotic'
LOC_Os02g35490	508	2.66e-40	MLO domain containing protein, putative, expressed	'stress.biotic.signalling.MLO-like'
LOC_Os04g41620	348	1.39e-70	CHIT2 - Chitinase family protein precursor, expressed	'stress.biotic'
LOC_Os12g37690	344.667	3.15e-27	MYB family transcription factor, putative, expressed	'RNA.regulation of transcription.MYB domain transcription factor family'
LOC_Os01g03720	301	6.02e-26	MYB family transcription factor, putative, expressed	'RNA.regulation of transcription.MYB domain transcription factor family'
LOC_Os02g41510	278.667	6.93e-12	MYB family transcription factor, putative, expressed	'RNA.regulation of transcription.MYB domain transcription factor family'
LOC_Os09g34160	272	2.18e-52	resistance protein, putative, expressed	'stress.biotic.PR-proteins'
LOC_Os10g39680	153	3.72e-14	CHIT14 - Chitinase family protein precursor, expressed	'stress.biotic'
LOC_Os04g43680	148	1.26e-12	MYB family transcription factor, putative, expressed	'RNA.regulation of transcription.MYB domain transcription factor family'
LOC_Os04g41680	93.3	9.94e-20	CHIT3 - Chitinase family protein precursor, expressed	'stress.biotic'
LOC_Os01g52330	90	1.2e-38	NB-ARC domain containing protein, expressed	'stress.biotic.PR-proteins'
LOC_Os12g29690	76.8	4.04e-17	NBS-LRR disease resistance protein, putative, expressed	'stress.biotic.PR-proteins'
LOC_Os04g43440	76.3	1.36e-41	NB-ARC/LRR disease resistance protein, putative, expressed	'stress.biotic.PR-proteins'
LOC_Os01g72680	64	6.79e-10	disease resistance protein RPS2, putative, expressed	'stress.biotic.PR-proteins'
LOC_Os05g48010	56.5	9.94e-10	MYB family transcription factor, putative, expressed	'RNA.regulation of transcription.MYB domain transcription factor family'
LOC_Os11g14380	56	4.12e-16	resistance protein LR10, putative, expressed	'stress.biotic.PR-proteins'
LOC_Os07g02570	55.8	6.89e-39	NB-ARC domain containing protein, expressed	'stress.biotic'
LOC_Os04g41370	49.7	2.01e-16	Leucine Rich Repeat family protein, expressed	'stress.biotic.PR-proteins'
LOC_Os06g48520	49.4	1.47e-34	disease resistance protein RPM1, putative, expressed	'stress.biotic.PR-proteins'
LOC_Os01g52320	48.6	2.4e-08	NB-ARC domain containing protein, expressed	'not assigned.unknown'
LOC_Os11g13430	48.1	2.86e-06	RGH1A, putative, expressed	'stress.biotic.PR-proteins'
LOC_Os05g41290	44.1	7.85e-14	disease resistance RPP13-like protein 1, putative, expressed	'stress.biotic.PR-proteins'
LOC_Os08g19694	38.3333	1.02e-05	NB-ARC domain containing protein, expressed	'stress.biotic.PR-proteins'
LOC_Os03g36920	37.1	2e-09	disease resistance protein, putative, expressed	'stress.biotic.PR-proteins'
LOC_Os04g41380	36.3	5.85e-15	Leucine Rich Repeat family protein, expressed	'stress.biotic.PR-proteins'
LOC_Os02g09490	35.5	7.93e-25	dehydrogenase, putative, expressed	'secondary metabolism.phenylpropanoids.lignin biosynthesis.CAD'
LOC_Os10g17690	29.1	1.28e-10	NB-ARC domain containing protein, expressed	'stress.biotic.PR-proteins'
LOC_Os01g42330	28.6	5.54e-28	retrotransposon protein, putative, unclassified, expressed	'stress.biotic.PR-proteins'
LOC_Os10g33810	23	2.21e-12	myb-related protein Myb4, putative, expressed	'RNA.regulation of transcription.MYB domain transcription factor family'
LOC_Os06g17930	22.8	3.19e-06	NBS-LRR disease resistance protein, putative, expressed	'stress.biotic.PR-proteins'
LOC_Os11g13440	19.6	0.00443	RGH1A, putative, expressed	'stress.biotic'
LOC_Os12g10180	18.7	3.62e-14	NBS-LRR type disease resistance protein Rps1-k-2, putative, expressed	'stress.biotic.PR-proteins'
LOC_Os11g12240	17.8	9.95e-11	retrotransposon protein, putative, unclassified, expressed	'stress.biotic'
LOC_Os02g18080	17.6	2.41e-31	NB-ARC domain containing protein, expressed	'stress.biotic.PR-proteins'
LOC_Os04g53050	15.4	2.64e-11	disease resistance RPP13-like protein 1, putative, expressed	'stress.biotic.PR-proteins'
LOC_Os09g34150	15.1	0.0101	NBS-LRR disease resistance protein, putative, expressed	'stress.biotic.PR-proteins'
LOC_Os11g10480	14.8	3.14e-16	dehydrogenase, putative, expressed	'misc.alcohol dehydrogenases'
LOC_Os12g17430	14	1.59e-22	NBS-LRR disease resistance protein, putative, expressed	'stress.biotic'
LOC_Os03g20840	13.9	2.57e-05	disease resistance RPP13-like protein 1, putative, expressed	'stress.biotic.PR-proteins'
LOC_Os08g10260	11.8	8.22e-25	NBS-LRR disease resistance protein, putative, expressed	'stress.biotic.PR-proteins'
LOC_Os04g41640	11.0067	0.00265	HEV2 - Hevein family protein precursor, expressed	'stress.biotic'
LOC_Os12g07640	10.4	4.61e-10	MYB family transcription factor, putative, expressed	'RNA.regulation of transcription.MYB domain transcription factor family'
LOC_Os11g12330	10	9.65e-23	disease resistance protein RPM1, putative, expressed	'stress.biotic.PR-proteins'
LOC_Os09g35630	9.43	1.8e-14	BAG domain-containing protein, putative, expressed	'stress.abiotic'
LOC_Os11g11950	9.28	9.14e-09	disease resistance protein RPM1, putative, expressed	'stress.biotic.PR-proteins'
LOC_Os01g50110	9.14	0.000492	MYB family transcription factor, putative, expressed	'RNA.regulation of transcription.MYB domain transcription factor family'
LOC_Os11g10550	8.86	1.03e-07	NBS-LRR disease resistance protein, putative, expressed	'stress.biotic.PR-proteins'
LOC_Os12g29710	8.83667	0.0105	NBS-LRR disease resistance protein, putative, expressed	'stress.biotic.PR-proteins'
LOC_Os06g29110	8.81667	0.0111	MLO domain containing protein, putative, expressed	'stress.biotic.signalling.MLO-like'
LOC_Os03g30470	8.66333	0.0107	CHIT4 - Chitinase family protein precursor, expressed	'stress.biotic'
LOC_Os04g30930	8.6	4.5e-13	NB-ARC domain containing protein, expressed	'stress.biotic.PR-proteins'
LOC_Os06g43090	8.55	7.3e-12	MYB transcription factor TaMYB1, putative, expressed	'RNA.regulation of transcription.MYB domain transcription factor family'
LOC_Os12g13570	8.37	1.41e-06	MYB family transcription factor, putative, expressed	'RNA.regulation of transcription.MYB domain transcription factor family'
LOC_Os02g18000	8.27	9.38e-19	disease resistance protein RGA2, putative, expressed	'stress.biotic.PR-proteins'
LOC_Os06g41640	7.85	1.81e-15	CC-NBS-LRR protein, putative, expressed	'stress.biotic.PR-proteins'
LOC_Os01g57870	7.56	3.19e-05	disease resistance protein RPS2, putative, expressed	'stress.biotic.PR-proteins'
LOC_Os02g03280	7.03	2.43e-16	transmembrane BAX inhibitor motif-containing protein, putative, expressed	'stress.biotic'
LOC_Os11g11960	7	3.98e-05	disease resistance protein RPM1, putative, expressed	'stress.biotic'
LOC_Os07g33690	6.94	0.000274	NBS-LRR type disease resistance protein Hom-F, putative, expressed	'stress.biotic.PR-proteins'
LOC_Os10g03570	6.86	2.44e-13	RGH1A, putative, expressed	'stress.biotic.PR-proteins'
LOC_Os02g18070	6.81	2.47e-10	NB-ARC domain containing protein, expressed	'stress.biotic.PR-proteins'
LOC_Os01g19330	6.77	0.000191	MYB family transcription factor, putative, expressed	'RNA.regulation of transcription.MYB domain transcription factor family'
LOC_Os01g70080	6.73	2.39e-05	NB-ARC domain containing protein, expressed	'stress.biotic.PR-proteins'
LOC_Os04g02030	6.02	9.71e-07	rp1, putative, expressed	'stress.biotic.PR-proteins'
LOC_Os11g10770	5.93	1.52e-09	disease resistance protein RGA3, putative, expressed	'stress.biotic'
LOC_Os08g29809	5.86	1.47e-05	resistance protein LR10, putative, expressed	'stress.biotic.PR-proteins'
LOC_Os01g49160	5.64	0.00176	MYB family transcription factor, putative, expressed	'RNA.regulation of transcription.MYB domain transcription factor family'
LOC_Os01g09590	5.52	5.57e-07	myb-like DNA-binding domain containing protein, putative, expressed	'RNA.regulation of transcription.MYB domain transcription factor family'
LOC_Os03g03700	5.43	2.39e-10	MLO domain containing protein, putative, expressed	'stress.biotic.signalling.MLO-like'
LOC_Os02g35210	5.39	7.61e-06	resistance protein, putative, expressed	'stress.biotic'
LOC_Os11g37050	5.33	8.26e-06	expressed protein	'stress.biotic'
LOC_Os02g30150	5.08	1.27e-08	disease resistance protein, putative, expressed	'stress.biotic.PR-proteins'
LOC_Os11g11990	4.99	4.85e-07	NB-ARC domain containing protein, expressed	'stress.biotic.PR-proteins'
LOC_Os11g45740	4.98	1.82e-10	MYB family transcription factor, putative, expressed	'RNA.regulation of transcription.MYB domain transcription factor family'
LOC_Os09g14490	4.95	7.74e-12	TIR-NBS type disease resistance protein, putative, expressed	'stress.biotic.PR-proteins'
LOC_Os11g11550	4.95	8.18e-07	NBS-LRR disease resistance protein, putative, expressed	'stress.biotic'
LOC_Os01g52340	4.92	2.17e-09	NB-ARC domain containing protein, expressed	'not assigned.unknown'
LOC_Os04g53120	4.83	4.41e-12	NB-ARC domain containing protein, expressed	'stress.biotic.PR-proteins'
LOC_Os07g08890	4.53	0.00183	disease resistance protein RPM1, putative, expressed	'stress.biotic.PR-proteins'
LOC_Os12g37760	4.49	2.1e-10	RGH1A, putative, expressed	'stress.biotic.PR-proteins'
LOC_Os10g04060	4.44	2.08e-06	powdery mildew resistance protein PM3b, putative, expressed	'stress.biotic.PR-proteins'
LOC_Os11g44580	4.36	4.16e-09	go35 NBS-LRR, putative, expressed	'stress.biotic.PR-proteins'
LOC_Os05g38460	4.36	1.25e-07	MYB family transcription factor, putative, expressed	'RNA.regulation of transcription.MYB domain transcription factor family'
LOC_Os04g46300	4.33	6.58e-05	disease resistance protein RPM1, putative, expressed	'stress.biotic.PR-proteins'
LOC_Os11g15700	4.3	7.38e-05	NB-ARC domain containing protein, expressed	'stress.biotic.PR-proteins'
LOC_Os11g34920	4.18	2.03e-09	stripe rust resistance protein Yr10, putative, expressed	'stress.biotic.PR-proteins'
LOC_Os03g56090	4.12	0.00308	MYB family transcription factor, putative, expressed	'RNA.regulation of transcription.MYB domain transcription factor family'
LOC_Os01g18240	4.09	0.00536	MYB family transcription factor, putative, expressed	'RNA.regulation of transcription.MYB domain transcription factor family'
LOC_Os12g17490	4.09	1.47e-06	stripe rust resistance protein Yr10, putative, expressed	'stress.biotic.PR-proteins'
LOC_Os09g32080	4	0.000145	CHIT13 - Chitinase family protein precursor, expressed	'stress.biotic'
LOC_Os09g36250	3.97	0.00177	MYB family transcription factor, putative, expressed	'RNA.regulation of transcription.MYB domain transcription factor family'
LOC_Os02g41760	3.92	3.5e-06	NB-ARC domain containing protein, expressed	'not assigned.unknown'
LOC_Os04g45020	3.91	0.000181	MYB family transcription factor, putative, expressed	'RNA.regulation of transcription.MYB domain transcription factor family'
LOC_Os10g33440	3.89	9.94e-05	NB-ARC domain containing protein, expressed	'stress.biotic.PR-proteins'
LOC_Os04g15920	3.87	0.00248	dehydrogenase, putative, expressed	'secondary metabolism.phenylpropanoids.lignin biosynthesis.CAD'
LOC_Os11g45130	3.82	4.88e-06	pollen signalling protein with adenylyl cyclase activity, putative, expressed	'stress.biotic'
LOC_Os04g43340	3.77	1.53e-07	disease resistance RPP13-like protein 1, putative, expressed	'stress.biotic.PR-proteins'
LOC_Os08g10430	3.66	1.14e-07	NBS-LRR disease resistance protein, putative, expressed	'stress.biotic.PR-proteins'
LOC_Os11g37774	3.65	0.000648	stripe rust resistance protein Yr10, putative, expressed	'stress.biotic.PR-proteins'
LOC_Os05g342203:85	3.6	0.0015	vrga1, putative, expressed	'stress.biotic.PR-proteins'
LOC_Os01g05620	3.47	0.00883	NBS-LRR disease resistance protein, putative, expressed	'stress.biotic.PR-proteins'
LOC_Os05g41310	3.44	0.0018	disease resistance protein RGA2, putative, expressed	'stress.biotic.PR-proteins'
LOC_Os09g14410	3.34	4.33e-07	expressed protein	'stress.biotic.PR-proteins'
LOC_Os03g20090	3.34	0.00452	MYB family transcription factor, putative, expressed	'RNA.regulation of transcription.MYB domain transcription factor family'
LOC_Os12g10710	3.33	2.71e-07	NB-ARC domain containing protein, expressed	'stress.biotic.PR-proteins'
LOC_Os11g10130	3.31	0.00339	MYB family transcription factor, putative, expressed	'RNA.regulation of transcription.MYB domain transcription factor family'
LOC_Os04g32550	3.17	2.96e-07	defender against cell death 1, putative, expressed	'stress.biotic'
LOC_Os02g42520	3.16	0.000213	dehydrogenase, putative, expressed	'misc.alcohol dehydrogenases'
LOC_Os05g19040	3.06	4.95e-06	prefoldin, putative, expressed	'not assigned.unknown'
LOC_Os11g42040	3.05	7.86e-07	non-TIR-NBS-LRR type resistance protein, putative, expressed	'stress.biotic.PR-proteins'
LOC_Os08g07890	3.03	0.00202	NB-ARC domain containing protein, expressed	'protein.postranslational modification.kinase.receptor like cytoplasmatic kinase VII'
LOC_Os01g52280	3.03	4.9e-05	NB-ARC domain containing protein, expressed	'not assigned.unknown'
LOC_Os11g45790	3	2.34e-06	NB-ARC domain containing protein, expressed	'stress.biotic.PR-proteins'
LOC_Os03g08999	2.98	1.9e-05	dehydrogenase, putative, expressed	'misc.alcohol dehydrogenases'
LOC_Os12g17480	2.93	0.000981	MLA12, putative, expressed	'stress.biotic.PR-proteins'
LOC_Os01g57340	2.93	6.47e-06	rp1, putative, expressed	'stress.biotic.PR-proteins'
LOC_Os03g48370	2.9	0.000268	disease resistance RPP13-like protein 1, putative, expressed	'stress.biotic.PR-proteins'
LOC_Os08g05440	2.86	0.00131	NB-ARC domain containing protein, expressed	'stress.biotic.PR-proteins'
LOC_Os01g23380	2.85	1.95e-05	stripe rust resistance protein Yr10, putative, expressed	'stress.biotic.PR-proteins'
LOC_Os07g17250	2.82	8.49e-06	disease resistance RPP13-like protein 1, putative, expressed	'stress.biotic.PR-proteins'
LOC_Os11g45930	2.81	1.02e-05	NBS-LRR type disease resistance protein, putative, expressed	'stress.biotic.PR-proteins'
LOC_Os04g38900	2.76	4.58e-05	prohibitin, putative, expressed	'mitochondrial electron transport / ATP synthesis.NADH-DH.complex I'
LOC_Os03g40194	2.76	3.03e-05	disease resistance RPP13-like protein 1, putative, expressed	'stress.biotic.PR-proteins'
LOC_Os02g16060	2.76	0.00145	RGA-1, putative, expressed	'stress.biotic.PR-proteins'
LOC_Os03g09020	2.61	2.65e-05	dehydrogenase, putative, expressed	'misc.alcohol dehydrogenases'
LOC_Os09g20030	2.6	5.2e-05	disease resistance RPP13-like protein 1, putative, expressed	'stress.biotic.PR-proteins'
LOC_Os11g12000	2.58	7.65e-05	NBS-LRR disease resistance protein, putative, expressed	'stress.biotic.PR-proteins'
LOC_Os03g05730	2.55	3.96e-05	cell division control protein 48 homolog E, putative, expressed	'cell.division'
LOC_Os07g29810	2.54	0.00041	disease resistant protein, identical, putative, expressed	'stress.biotic.PR-proteins'
LOC_Os08g31800	2.44	0.000258	RGH1A, putative, expressed	'stress.biotic.PR-proteins'
LOC_Os01g57310	2.41	0.0107	rp1, putative, expressed	'stress.biotic.PR-proteins'
LOC_Os09g15850	2.39	0.00099	Leucine Rich Repeat family protein, expressed	'stress.biotic.PR-proteins'
LOC_Os11g16530	2.35	0.0137	mal, putative, expressed	'stress.biotic'
LOC_Os08g19980	2.32	0.00124	NBS-LRR disease resistance protein, putative, expressed	'stress.biotic.PR-proteins'
LOC_Os10g30580	2.29	0.000267	cell division control protein 48 homolog E, putative, expressed	'cell.division'
LOC_Os07g29820	2.24	0.000524	NBS-LRR disease resistance protein, putative, expressed	'stress.biotic.PR-proteins'
LOC_Os02g39330	2.23	0.00135	CHIT1 - Chitinase family protein precursor, expressed	'stress.biotic'
LOC_Os10g04180	2.22	0.0021	NB-ARC domain containing protein, expressed	'stress.biotic'
LOC_Os11g29970	2.17	0.00353	NB-ARC domain containing protein, expressed	'stress.biotic.PR-proteins'
LOC_Os11g34880	2.12	0.00336	NB-ARC domain containing protein, expressed	'stress.biotic'
LOC_Os09g23550	2.1	0.0115	dehydrogenase, putative, expressed	'secondary metabolism.phenylpropanoids.lignin biosynthesis.CAD'
LOC_Os08g43010	2.05	0.0118	disease resistance RPP13-like protein 1, putative, expressed	'stress.biotic.PR-proteins'
LOC_Os11g45924	2.04	0.00574	WRKY41, expressed	'stress.biotic.PR-proteins'

## Sheet: B . Vesicle-mediated transport
Supplementary Table 2. List of up-regulated genes associated with GO terms, 'cell death' and 'vesicle-mediated transport'
B. List of up-regulated genes associated with GO term, 'vesicle-mediated transport'
LOCUS ID	Fold Change	DESeq-P Value	MSU Annotation	MapMan-Pathway
LOC_Os03g33520	276.333	5.68e-14	exo70 exocyst complex subunit, putative, expressed	'cell.vesicle transport'
LOC_Os12g01040	58	0.00443	exo70 exocyst complex subunit domain containing protein, expressed	'cell.vesicle transport'
LOC_Os02g36619	49	2.67e-23	exo70 exocyst complex subunit, putative, expressed	'cell.vesicle transport'
LOC_Os03g59660	26.6333	4.59e-07	clathrin adaptor complex small chain domain containing protein, expressed	'protein.targeting.secretory pathway.unspecified'
LOC_Os12g44250	25.4	1.22e-36	vesicle-associated membrane protein, putative, expressed	'cell.vesicle transport'
LOC_Os08g44430	21.7	1.22e-13	vesicle-associated membrane protein 727, putative, expressed	'cell.vesicle transport'
LOC_Os06g08460	20	4.6e-12	exo70 exocyst complex subunit, putative, expressed	'cell.vesicle transport'
LOC_Os01g28600	16.8667	0.000107	exo70 exocyst complex subunit family protein, putative, expressed	'cell.vesicle transport'
LOC_Os01g67820	14.5	4.67e-09	exo70 exocyst complex subunit domain containing protein, expressed	'cell.vesicle transport'
LOC_Os03g20670	10.4	2.09e-23	ELMO/CED-12 family protein, putative, expressed	'not assigned.unknown'
LOC_Os02g11840	9.9	0.00652	coatomer subunit beta-2, putative, expressed	'cell.vesicle transport'
LOC_Os10g27990	6.21	4.25e-09	exocyst complex component 6, putative, expressed	'development.unspecified'
LOC_Os09g36976	5.06	4.85e-10	trafficking protein particle complex subunit, putative, expressed	'not assigned.unknown'
LOC_Os03g50340	4.55	1.41e-08	coatomer alpha subunit, putative, expressed	'cell.vesicle transport'
LOC_Os01g61190	4.3	9.44e-10	exo70 exocyst complex subunit, putative, expressed	'cell.vesicle transport'
LOC_Os07g09600	4.24	5.97e-11	vesicle-associated membrane protein, putative, expressed	'cell.vesicle transport'
LOC_Os10g33630	4.21	6.45e-06	adaptin ear-binding coat-associated protein 2, putative, expressed	'not assigned.unknown'
LOC_Os02g25580	4.14	1.16e-05	Sec1 family transport protein, putative, expressed	'cell.vesicle transport'
LOC_Os05g39610	3.89	0.000464	exo70 exocyst complex subunit domain containing protein, expressed	'cell.vesicle transport'
LOC_Os11g07280	3.8	7.81e-08	coatomer subunit beta-1, putative, expressed	'cell.vesicle transport'
LOC_Os01g33020	3.54	4.23e-05	trafficking protein particle complex subunit 1, putative, expressed	'not assigned.unknown'
LOC_Os08g28080	3.37	0.000197	coatomer subunit delta, putative, expressed	'cell.vesicle transport'
LOC_Os12g03270	3.37	0.000725	ELMO/CED-12 family protein, putative, expressed	'not assigned.unknown'
LOC_Os10g22330	3.21	1.97e-06	clathrin adaptor complex small chain domain containing protein, expressed	'protein.targeting.secretory pathway.unspecified'
LOC_Os02g21250	3.08	0.000388	clathrin adaptor complex small chain domain containing protein, expressed	'protein.targeting.secretory pathway.unspecified'
LOC_Os08g41820	3.04	0.000263	exo70 exocyst complex subunit domain containing protein, expressed	'cell.vesicle transport'
LOC_Os08g30480	3	1.84e-06	clathrin adaptor complex small chain domain containing protein, expressed	'protein.targeting.secretory pathway.unspecified'
LOC_Os07g14540	2.98	0.00562	vesicle-associated membrane protein, putative, expressed	'cell.vesicle transport'
LOC_Os01g17430	2.95	4.82e-06	coatomer subunit beta-1, putative, expressed	'cell.vesicle transport'
LOC_Os05g38610	2.86	4.84e-06	clathrin adaptor complex small chain domain containing protein, expressed	'protein.targeting.secretory pathway.unspecified'
LOC_Os12g10560	2.72	4.18e-05	clathrin adaptor complex small chain domain containing protein, expressed	'cell.vesicle transport'
LOC_Os08g17600	2.7	0.000114	SNARE domain containing protein, putative, expressed	'cell.vesicle transport'
LOC_Os03g57040	2.7	0.000209	clathrin adaptor complex small chain domain containing protein, expressed	'protein.targeting.secretory pathway.unspecified'
LOC_Os03g58840	2.61	1.62e-05	vesicle-associated membrane protein, putative, expressed	'cell.vesicle transport'
LOC_Os02g11830	2.58	2.33e-05	coatomer subunit beta, putative, expressed	'cell.vesicle transport'
LOC_Os03g42320	2.51	6.65e-05	Sec1 family transport protein, putative, expressed	'protein.targeting.secretory pathway.vacuole'
LOC_Os01g43630	2.49	0.00204	adaptin, putative, expressed	'cell.vesicle transport'
LOC_Os03g57760	2.48	0.0081	25.3 kDa vesicle transport protein, putative, expressed	'protein.targeting.secretory pathway.unspecified'
LOC_Os06g14450	2.43	0.00916	exo70 exocyst complex subunit family protein, putative, expressed	'cell.vesicle transport'
LOC_Os02g46510	2.42	0.000111	adaptor complexes medium subunit family domain containing protein, expressed	'protein.targeting.secretory pathway.unspecified'
LOC_Os05g37120	2.42	9.38e-05	sec23/Sec24 zinc finger family protein, expressed	'protein.targeting.secretory pathway.golgi'
LOC_Os01g64650	2.41	0.000275	VAMP-like protein YKT62, putative, expressed	'cell.vesicle transport'
LOC_Os03g11100	2.3	0.000371	vesicle transport protein GOT1B, putative, expressed	'cell.vesicle transport'
LOC_Os08g22864	2.17	0.0082	sec8 exocyst complex component specific domain containing protein, expressed	'cell.vesicle transport'
LOC_Os01g32880	2.1	0.00222	AP-3 complex subunit delta, putative, expressed	'cell.vesicle transport'
LOC_Os03g23950	2.07	0.00124	adapitin protein, putative, expressed	'cell.vesicle transport'
LOC_Os07g10150	2.05	0.00184	coatomer subunit gamma-2, putative, expressed	'cell.vesicle transport'
LOC_Os01g50770	2.02	0.0051	adaptor complexes medium subunit family domain containing protein, expressed	'protein.targeting.secretory pathway.unspecified'
